# Supplementary material for: Tris(2-hydroxy­ethyl)ammonium 1,3-benzo­thia­zole-2-thiol­ate
Source: Acta Crystallogr Sect E Struct Rep Online. 2009 Jun 20;65(Pt 7):o1640. doi: 10.1107/S160053680902248X (PMC2969305; doi:10.1107/S160053680902248X)
Supplement: Supplementary file 1 [file e-65-o1640-sup1.cif]

##############################################################################
###                                                                        ###
###        Electronic paper (Acta Crystallographica Section E)             ###
###                                                                        ###
##############################################################################
#                                                                            #
# This CIF contains the data in a paper accepted for publication in Acta     #
# Crystallographica Section E. It conforms to the requirements of Notes      #
# for Authors for Section E, and has been peer reviewed under the auspices   #
# of the IUCr Commission on Journals.                                        #
#                                                                            #
# Full details of the Crystallographic Information File format               #
# are given in the paper "The Crystallographic Information File (CIF):       #
# a New Standard Archive File for Crystallography" by S. R. Hall, F. H.      #
# Allen and I. D. Brown [Acta Cryst. (1991), A47, 655-685].                  #
#                                                                            #
# The current version of the core CIF dictionary is obtainable from          #
# ftp://ftp.iucr.org/pub/cif_core.dic. The current version number is 2.4.    #
#                                                                            #
# Software is freely available for graphical display of the structure(s) in  #
# this CIF.  For information consult the CIF home page http://www.iucr.org/  #
# cif/home.html                                                              #
#                                                                            #
# This file may be used for bona fide research purposes within the           #
# scientific community so long as proper attribution is given to the journal # 
# article from which it was obtained.                                        #
#                                                                            #
##############################################################################
                                             
data_I
_audit_creation_method     SHELXL-97
_chemical_name_systematic
;
Tris(2-hydroxyethyl)ammonium 1,3-benzothiazole-2-thiolate
;
_chemical_name_common     ?
_chemical_formula_moiety     'C6 H16 N O3 +, C7 H4 N S2 -'
_chemical_formula_sum     'C13 H20 N2 O3 S2'
_chemical_formula_iupac     'C6 H16 N O3 +, C7 H4 N S2 -'
_chemical_formula_weight     316.43
_chemical_melting_point     ?
_symmetry_cell_setting     'monoclinic'
_symmetry_space_group_name_H-M     'P 21/c'
_symmetry_space_group_name_Hall     '-P 2ybc'
loop_
    _symmetry_equiv_pos_as_xyz
    'x, y, z'
    '-x, y+1/2, -z+1/2'
    '-x, -y, -z'
    'x, -y-1/2, z-1/2'
_cell_length_a     16.496(2)
_cell_length_b     5.7184(8)
_cell_length_c     17.462(3)
_cell_angle_alpha     90.00
_cell_angle_beta     111.524(2)
_cell_angle_gamma     90.00
_cell_volume     1532.3(4)
_cell_formula_units_Z     4
_cell_measurement_reflns_used     236
_cell_measurement_theta_min     2.4
_cell_measurement_theta_max     25.5
_cell_measurement_temperature     296(2)
_exptl_crystal_description     block
_exptl_crystal_colour     colorless
_exptl_crystal_size_max     0.56
_exptl_crystal_size_mid     0.38
_exptl_crystal_size_min     0.23
_exptl_crystal_density_diffrn     1.372
_exptl_crystal_density_meas     ?
_exptl_crystal_density_method     'not measured'
_exptl_crystal_F_000     672
_exptl_absorpt_coefficient_mu     0.356
_exptl_absorpt_correction_type     'multi-scan'
_exptl_absorpt_process_details     '(SADABS; Sheldrick, 1996)'
_exptl_absorpt_correction_T_min     0.803
_exptl_absorpt_correction_T_max     0.921
_exptl_special_details
;
;
_diffrn_ambient_temperature     296(2)
_diffrn_radiation_type     MoK\a
_diffrn_radiation_wavelength     0.71073
_diffrn_radiation_source     'fine-focus sealed tube'
_diffrn_radiation_monochromator     graphite
_diffrn_measurement_device_type     'Bruker SMART area-detector'
_diffrn_measurement_method     '\f and \w'
_diffrn_detector_area_resol_mean     ?
_diffrn_reflns_number     7572
_diffrn_reflns_av_R_equivalents     0.0341
_diffrn_reflns_av_sigmaI/netI     0.0402
_diffrn_reflns_theta_min     2.37
_diffrn_reflns_theta_max     25.50
_diffrn_reflns_theta_full     25.50
_diffrn_measured_fraction_theta_max     0.997
_diffrn_measured_fraction_theta_full     0.997
_diffrn_reflns_limit_h_min     -19
_diffrn_reflns_limit_h_max     19
_diffrn_reflns_limit_k_min     -6
_diffrn_reflns_limit_k_max     6
_diffrn_reflns_limit_l_min     -20
_diffrn_reflns_limit_l_max     21
_diffrn_standards_number     0
_diffrn_standards_interval_count     ?
_diffrn_standards_interval_time     ?
_diffrn_standards_decay_%     ?
_refine_special_details
;
Refinement of <i>F</i>^2^ against ALL reflections. The weighted <i>R</i>-factor
<i>wR</i> and goodness of fit <i>S</i> are based on <i>F</i>^2^, conventional
<i>R</i>-factors <i>R</i> are based on <i>F</i>, with <i>F</i> set to zero for
negative <i>F</i>^2^. The threshold expression of <i>F</i>^2^ >
\s(<i>F</i>^2^) is used only for calculating <i>R</i>-factors(gt) <i>etc</i>.
and is not relevant to the choice of reflections for refinement.
<i>R</i>-factors based on <i>F</i>^2^ are statistically about twice as large
as those based on <i>F</i>, and <i>R</i>- factors based on ALL data will be
even larger.
;
_reflns_number_total     2827
_reflns_number_gt     2185
_reflns_threshold_expression     I>2\s(I)
_refine_ls_structure_factor_coef     Fsqd
_refine_ls_matrix_type     full
_refine_ls_R_factor_all     0.0498
_refine_ls_R_factor_gt     0.0351
_refine_ls_wR_factor_gt     0.0827
_refine_ls_wR_factor_ref     0.0923
_refine_ls_goodness_of_fit_ref     1.043
_refine_ls_restrained_S_all     1.043
_refine_ls_number_reflns     2827
_refine_ls_number_parameters     185
_refine_ls_number_restraints     0
_refine_ls_hydrogen_treatment     constr
_refine_ls_weighting_scheme     calc
_refine_ls_weighting_details
         'calc w=1/[\s^2^(Fo^2^)+(0.0394P)^2^+0.2793P] where P=(Fo^2^+2Fc^2^)/3'
_atom_sites_solution_hydrogens     geom
_atom_sites_solution_primary     direct
_atom_sites_solution_secondary     difmap
_refine_ls_shift/su_max     0.000
_refine_ls_shift/su_mean     0.000
_refine_diff_density_max     0.243
_refine_diff_density_min     -0.158
_refine_ls_extinction_method     none
_refine_ls_extinction_coef     ?
_refine_ls_extinction_expression
                                  'Fc^*^=kFc[1+0.001xFc^2^\l^3^/sin(2\q)]^-1/4^'
loop_
    _atom_type_symbol
    _atom_type_description
    _atom_type_scat_dispersion_real
    _atom_type_scat_dispersion_imag
    _atom_type_scat_source
    'C' 'C' 0.0033 0.0016
                         'International Tables Vol C Tables 4.2.6.8 and 6.1.1.4'
    'H' 'H' 0.0000 0.0000
                         'International Tables Vol C Tables 4.2.6.8 and 6.1.1.4'
    'N' 'N' 0.0061 0.0033
                         'International Tables Vol C Tables 4.2.6.8 and 6.1.1.4'
    'O' 'O' 0.0106 0.0060
                         'International Tables Vol C Tables 4.2.6.8 and 6.1.1.4'
    'S' 'S' 0.1246 0.1234
                         'International Tables Vol C Tables 4.2.6.8 and 6.1.1.4'
_computing_data_collection     'SMART (Bruker, 1998)'
_computing_cell_refinement     'SAINT (Bruker, 1999)'
_computing_data_reduction     'SAINT (Bruker, 1999)'
_computing_structure_solution     'SHELXTL (Sheldrick, 2008)'
_computing_structure_refinement     'SHELXTL (Sheldrick, 2008)'
_computing_molecular_graphics     'SHELXTL (Sheldrick, 2008)'
_computing_publication_material     'SHELXTL (Sheldrick, 2008)'
loop_
    _atom_site_type_symbol
    _atom_site_label
    _atom_site_fract_x
    _atom_site_fract_y
    _atom_site_fract_z
    _atom_site_U_iso_or_equiv
    _atom_site_adp_type
    _atom_site_calc_flag
    _atom_site_refinement_flags
    _atom_site_occupancy
    _atom_site_disorder_assembly
    _atom_site_disorder_group
    C C1 0.26675(13) 1.1324(4) 0.12815(11) 0.0361(5) Uani d . 1 . .
    C C2 0.39268(13) 0.8624(4) 0.15930(11) 0.0347(5) Uani d . 1 . .
    C C3 0.39516(12) 1.0658(3) 0.11586(11) 0.0347(5) Uani d . 1 . .
    C C4 0.46629(14) 1.1048(4) 0.09259(13) 0.0459(5) Uani d . 1 . .
    H H4 0.4692 1.2382 0.0632 0.055 Uiso calc R 1 . .
    C C5 0.53229(15) 0.9413(5) 0.11398(14) 0.0521(6) Uani d . 1 . .
    H H5 0.5803 0.9667 0.0992 0.062 Uiso calc R 1 . .
    C C6 0.52890(15) 0.7410(4) 0.15671(13) 0.0498(6) Uani d . 1 . .
    H H6 0.5743 0.6335 0.1699 0.060 Uiso calc R 1 . .
    C C7 0.45902(14) 0.6983(4) 0.18000(12) 0.0445(5) Uani d . 1 . .
    H H7 0.4565 0.5634 0.2088 0.053 Uiso calc R 1 . .
    C C8 0.25776(13) 0.6974(4) 0.44442(12) 0.0412(5) Uani d . 1 . .
    H H8A 0.2820 0.5472 0.4383 0.049 Uiso calc R 1 . .
    H H8B 0.2541 0.7025 0.4986 0.049 Uiso calc R 1 . .
    C C9 0.31648(14) 0.8890(4) 0.43727(13) 0.0451(5) Uani d . 1 . .
    H H9A 0.3726 0.8760 0.4819 0.054 Uiso calc R 1 . .
    H H9B 0.3257 0.8727 0.3858 0.054 Uiso calc R 1 . .
    C C10 0.09961(15) 0.6154(4) 0.40603(14) 0.0501(6) Uani d . 1 . .
    H H10A 0.1175 0.4593 0.4272 0.060 Uiso calc R 1 . .
    H H10B 0.0458 0.6019 0.3585 0.060 Uiso calc R 1 . .
    C C11 0.08354(14) 0.7592(4) 0.47092(14) 0.0485(6) Uani d . 1 . .
    H H11A 0.0323 0.7022 0.4798 0.058 Uiso calc R 1 . .
    H H11B 0.1330 0.7479 0.5224 0.058 Uiso calc R 1 . .
    C C12 0.16366(15) 0.6302(4) 0.29797(12) 0.0477(6) Uani d . 1 . .
    H H12A 0.1524 0.4633 0.2951 0.057 Uiso calc R 1 . .
    H H12B 0.2190 0.6556 0.2916 0.057 Uiso calc R 1 . .
    C C13 0.09228(15) 0.7522(5) 0.22968(13) 0.0537(6) Uani d . 1 . .
    H H13A 0.0969 0.7155 0.1772 0.064 Uiso calc R 1 . .
    H H13B 0.0359 0.6984 0.2282 0.064 Uiso calc R 1 . .
    N N1 0.32350(11) 1.2134(3) 0.09787(10) 0.0371(4) Uani d . 1 . .
    N N2 0.16844(9) 0.7219(3) 0.38008(9) 0.0318(4) Uani d . 1 . .
    H H2A 0.1569 0.8778 0.3736 0.038 Uiso calc R 1 . .
    O O1 0.28024(11) 1.1097(3) 0.44019(9) 0.0515(4) Uani d . 1 . .
    H H1 0.2898 1.1449 0.4882 0.077 Uiso calc R 1 . .
    O O2 0.07100(11) 0.9936(3) 0.44415(9) 0.0581(4) Uani d . 1 . .
    H H2 0.0927 1.0808 0.4837 0.087 Uiso calc R 1 . .
    O O3 0.09930(10) 0.9968(3) 0.24292(9) 0.0533(4) Uani d . 1 . .
    H H3 0.1244 1.0551 0.2148 0.080 Uiso calc R 1 . .
    S S1 0.29720(3) 0.86166(10) 0.17920(3) 0.04177(18) Uani d . 1 . .
    S S2 0.16918(4) 1.25406(11) 0.11908(4) 0.04881(19) Uani d . 1 . .
loop_
    _atom_site_aniso_label
    _atom_site_aniso_U_11
    _atom_site_aniso_U_22
    _atom_site_aniso_U_33
    _atom_site_aniso_U_12
    _atom_site_aniso_U_13
    _atom_site_aniso_U_23
    C1 0.0443(12) 0.0320(12) 0.0297(10) -0.0048(9) 0.0107(9) -0.0028(9)
    C2 0.0382(11) 0.0340(12) 0.0270(9) -0.0052(9) 0.0063(8) -0.0007(9)
    C3 0.0405(11) 0.0326(11) 0.0289(9) -0.0054(9) 0.0103(8) -0.0021(9)
    C4 0.0496(13) 0.0463(15) 0.0453(12) -0.0018(11) 0.0215(10) 0.0073(11)
    C5 0.0451(13) 0.0620(17) 0.0543(14) -0.0008(11) 0.0245(11) -0.0012(12)
    C6 0.0465(13) 0.0513(16) 0.0478(13) 0.0115(11) 0.0128(11) -0.0004(11)
    C7 0.0509(13) 0.0388(13) 0.0379(11) 0.0017(10) 0.0094(10) 0.0031(10)
    C8 0.0392(12) 0.0404(13) 0.0411(11) 0.0054(9) 0.0114(9) 0.0034(10)
    C9 0.0449(12) 0.0458(14) 0.0457(12) -0.0063(10) 0.0181(10) -0.0091(11)
    C10 0.0506(13) 0.0500(15) 0.0526(13) -0.0124(11) 0.0225(11) -0.0010(11)
    C11 0.0449(13) 0.0574(16) 0.0485(13) -0.0021(11) 0.0234(11) 0.0049(12)
    C12 0.0649(15) 0.0422(14) 0.0375(11) 0.0001(11) 0.0204(11) -0.0070(10)
    C13 0.0533(14) 0.0671(18) 0.0342(11) -0.0093(12) 0.0082(10) 0.0001(11)
    N1 0.0436(10) 0.0307(10) 0.0375(9) -0.0019(8) 0.0154(8) 0.0030(7)
    N2 0.0351(9) 0.0275(9) 0.0319(8) 0.0001(7) 0.0110(7) 0.0011(7)
    O1 0.0690(10) 0.0380(10) 0.0454(8) -0.0041(8) 0.0186(8) -0.0074(7)
    O2 0.0705(11) 0.0570(12) 0.0490(9) 0.0164(9) 0.0244(8) 0.0038(8)
    O3 0.0591(10) 0.0590(12) 0.0462(9) 0.0122(8) 0.0244(7) 0.0144(8)
    S1 0.0457(3) 0.0401(3) 0.0402(3) -0.0032(2) 0.0166(2) 0.0092(2)
    S2 0.0518(4) 0.0470(4) 0.0536(4) 0.0074(3) 0.0263(3) 0.0074(3)
_geom_special_details
;
All e.s.d.'s (except the e.s.d. in the dihedral angle between two l.s. planes)
are estimated using the full covariance matrix. The cell e.s.d.'s are taken
into account individually in the estimation of e.s.d.'s in distances, angles
and torsion angles; correlations between e.s.d.'s in cell parameters are only
used when they are defined by crystal symmetry. An approximate (isotropic)
treatment of cell e.s.d.'s is used for estimating e.s.d.'s involving l.s.
planes.
;
loop_
    _geom_bond_atom_site_label_1
    _geom_bond_atom_site_label_2
    _geom_bond_site_symmetry_2
    _geom_bond_distance
    _geom_bond_publ_flag
    C1 N1 . 1.317(2) ?
    C1 S2 . 1.707(2) ?
    C1 S1 . 1.765(2) ?
    C2 C7 . 1.385(3) ?
    C2 C3 . 1.398(3) ?
    C2 S1 . 1.733(2) ?
    C3 N1 . 1.391(2) ?
    C3 C4 . 1.393(3) ?
    C4 C5 . 1.379(3) ?
    C4 H4 . 0.9300 ?
    C5 C6 . 1.379(3) ?
    C5 H5 . 0.9300 ?
    C6 C7 . 1.378(3) ?
    C6 H6 . 0.9300 ?
    C7 H7 . 0.9300 ?
    C8 N2 . 1.496(2) ?
    C8 C9 . 1.497(3) ?
    C8 H8A . 0.9700 ?
    C8 H8B . 0.9700 ?
    C9 O1 . 1.405(3) ?
    C9 H9A . 0.9700 ?
    C9 H9B . 0.9700 ?
    C10 N2 . 1.497(2) ?
    C10 C11 . 1.500(3) ?
    C10 H10A . 0.9700 ?
    C10 H10B . 0.9700 ?
    C11 O2 . 1.410(3) ?
    C11 H11A . 0.9700 ?
    C11 H11B . 0.9700 ?
    C12 N2 . 1.501(2) ?
    C12 C13 . 1.505(3) ?
    C12 H12A . 0.9700 ?
    C12 H12B . 0.9700 ?
    C13 O3 . 1.415(3) ?
    C13 H13A . 0.9700 ?
    C13 H13B . 0.9700 ?
    N2 H2A . 0.9100 ?
    O1 H1 . 0.8200 ?
    O2 H2 . 0.8200 ?
    O3 H3 . 0.8200 ?
loop_
    _geom_angle_atom_site_label_1
    _geom_angle_atom_site_label_2
    _geom_angle_atom_site_label_3
    _geom_angle_site_symmetry_1
    _geom_angle_site_symmetry_3
    _geom_angle
    _geom_angle_publ_flag
    N1 C1 S2 . . 127.19(16) ?
    N1 C1 S1 . . 113.51(15) ?
    S2 C1 S1 . . 119.24(11) ?
    C7 C2 C3 . . 121.86(19) ?
    C7 C2 S1 . . 129.44(16) ?
    C3 C2 S1 . . 108.70(15) ?
    N1 C3 C4 . . 125.02(18) ?
    N1 C3 C2 . . 115.84(17) ?
    C4 C3 C2 . . 119.13(19) ?
    C5 C4 C3 . . 118.6(2) ?
    C5 C4 H4 . . 120.7 ?
    C3 C4 H4 . . 120.7 ?
    C4 C5 C6 . . 121.7(2) ?
    C4 C5 H5 . . 119.2 ?
    C6 C5 H5 . . 119.2 ?
    C7 C6 C5 . . 120.7(2) ?
    C7 C6 H6 . . 119.6 ?
    C5 C6 H6 . . 119.6 ?
    C6 C7 C2 . . 118.0(2) ?
    C6 C7 H7 . . 121.0 ?
    C2 C7 H7 . . 121.0 ?
    N2 C8 C9 . . 110.98(17) ?
    N2 C8 H8A . . 109.4 ?
    C9 C8 H8A . . 109.4 ?
    N2 C8 H8B . . 109.4 ?
    C9 C8 H8B . . 109.4 ?
    H8A C8 H8B . . 108.0 ?
    O1 C9 C8 . . 110.92(17) ?
    O1 C9 H9A . . 109.5 ?
    C8 C9 H9A . . 109.5 ?
    O1 C9 H9B . . 109.5 ?
    C8 C9 H9B . . 109.5 ?
    H9A C9 H9B . . 108.0 ?
    N2 C10 C11 . . 111.68(18) ?
    N2 C10 H10A . . 109.3 ?
    C11 C10 H10A . . 109.3 ?
    N2 C10 H10B . . 109.3 ?
    C11 C10 H10B . . 109.3 ?
    H10A C10 H10B . . 107.9 ?
    O2 C11 C10 . . 108.40(17) ?
    O2 C11 H11A . . 110.0 ?
    C10 C11 H11A . . 110.0 ?
    O2 C11 H11B . . 110.0 ?
    C10 C11 H11B . . 110.0 ?
    H11A C11 H11B . . 108.4 ?
    N2 C12 C13 . . 110.28(18) ?
    N2 C12 H12A . . 109.6 ?
    C13 C12 H12A . . 109.6 ?
    N2 C12 H12B . . 109.6 ?
    C13 C12 H12B . . 109.6 ?
    H12A C12 H12B . . 108.1 ?
    O3 C13 C12 . . 109.59(18) ?
    O3 C13 H13A . . 109.8 ?
    C12 C13 H13A . . 109.8 ?
    O3 C13 H13B . . 109.8 ?
    C12 C13 H13B . . 109.8 ?
    H13A C13 H13B . . 108.2 ?
    C1 N1 C3 . . 111.49(17) ?
    C8 N2 C10 . . 112.46(15) ?
    C8 N2 C12 . . 112.13(15) ?
    C10 N2 C12 . . 111.54(16) ?
    C8 N2 H2A . . 106.8 ?
    C10 N2 H2A . . 106.8 ?
    C12 N2 H2A . . 106.8 ?
    C9 O1 H1 . . 109.5 ?
    C11 O2 H2 . . 109.5 ?
    C13 O3 H3 . . 109.5 ?
    C2 S1 C1 . . 90.44(9) ?
loop_
    _geom_torsion_atom_site_label_1
    _geom_torsion_atom_site_label_2
    _geom_torsion_atom_site_label_3
    _geom_torsion_atom_site_label_4
    _geom_torsion_site_symmetry_1
    _geom_torsion_site_symmetry_2
    _geom_torsion_site_symmetry_3
    _geom_torsion_site_symmetry_4
    _geom_torsion
    _geom_torsion_publ_flag
    C7 C2 C3 N1 . . . . 178.88(18) ?
    S1 C2 C3 N1 . . . . -1.0(2) ?
    C7 C2 C3 C4 . . . . 0.1(3) ?
    S1 C2 C3 C4 . . . . -179.79(15) ?
    N1 C3 C4 C5 . . . . -179.2(2) ?
    C2 C3 C4 C5 . . . . -0.5(3) ?
    C3 C4 C5 C6 . . . . 0.7(3) ?
    C4 C5 C6 C7 . . . . -0.4(3) ?
    C5 C6 C7 C2 . . . . -0.1(3) ?
    C3 C2 C7 C6 . . . . 0.2(3) ?
    S1 C2 C7 C6 . . . . -179.94(16) ?
    N2 C8 C9 O1 . . . . 55.1(2) ?
    N2 C10 C11 O2 . . . . 49.9(2) ?
    N2 C12 C13 O3 . . . . 48.2(2) ?
    S2 C1 N1 C3 . . . . -178.71(15) ?
    S1 C1 N1 C3 . . . . -1.5(2) ?
    C4 C3 N1 C1 . . . . -179.62(19) ?
    C2 C3 N1 C1 . . . . 1.7(2) ?
    C9 C8 N2 C10 . . . . -153.34(17) ?
    C9 C8 N2 C12 . . . . 80.0(2) ?
    C11 C10 N2 C8 . . . . 72.5(2) ?
    C11 C10 N2 C12 . . . . -160.57(18) ?
    C13 C12 N2 C8 . . . . -153.34(18) ?
    C13 C12 N2 C10 . . . . 79.5(2) ?
    C7 C2 S1 C1 . . . . -179.76(19) ?
    C3 C2 S1 C1 . . . . 0.09(14) ?
    N1 C1 S1 C2 . . . . 0.85(15) ?
    S2 C1 S1 C2 . . . . 178.27(12) ?
loop_
    _geom_hbond_atom_site_label_D
    _geom_hbond_atom_site_label_H
    _geom_hbond_atom_site_label_A
    _geom_hbond_site_symmetry_A
    _geom_hbond_distance_DH
    _geom_hbond_distance_HA
    _geom_hbond_distance_DA
    _geom_hbond_angle_DHA
    O1 H1 N1 4_586 0.82 1.96 2.770(2) 168.3
    O2 H2 S2 4_586 0.82 2.43 3.2258(17) 165.4
    O3 H3 S2 . 0.82 2.35 3.1621(16) 168.7
    C8 H8A O1 1_545 0.97 2.50 3.385(3) 151
    C10 H10B O3 2_545 0.97 2.47 3.425(3) 167
data_global
_journal_date_recd_electronic     2009-05-21
_journal_date_accepted     2009-06-12
_journal_name_full     'Acta Crystallographica, Section E'
_journal_year     2009
_journal_volume     65
_journal_issue      7
_journal_page_first     o1640
_journal_page_last     o1640
_journal_paper_category     QO
_journal_coeditor_code     XU2531
_publ_contact_author_name     'Jing-Ning Li'
_publ_contact_author_address
;
     School of Chemistry and Environment
     South China Normal University
     Guangzhou 510631
     People's Republic of China
;
_publ_contact_author_email     'ypcai8@yahoo.com'
_publ_contact_author_fax     '(86+20) 39310087'
_publ_contact_author_phone     '(86+20) 33033475'
_publ_section_title
;
Tris(2-hydroxyethyl)ammonium 1,3-benzothiazole-2-thiolate
;
loop_
    _publ_author_name
    _publ_author_address
    'Ji-Qin Zhu'
;
    School of Chemistry and the Environment
    South China Normal University
    Guangzhou 510631
    People's Republic of China
;
    'Hua-Cai Fang'
;
    School of Chemistry and the Environment
    South China Normal University
    Guangzhou 510631
    People's Republic of China
;
    'Bi-Yun Chen'
;
    School of Chemistry and the Environment
    South China Normal University
    Guangzhou 510631
    People's Republic of China
;
    'Mao-Song Feng'
;
    School of Chemistry and the Environment
    South China Normal University
    Guangzhou 510631
    People's Republic of China
;
    'Jing-Ning Li'
;
    School of Chemistry and the Environment
    South China Normal University
    Guangzhou 510631
    People's Republic of China
;
