# Supplementary material for: Tris(2-hydroxy­ethyl)ammonium 1,3-benzo­thia­zole-2-thiol­ate
Source: Acta Crystallogr Sect E Struct Rep Online. 2009 Jun 20;65(Pt 7):o1640. doi: 10.1107/S160053680902248X (PMC2969305; doi:10.1107/S160053680902248X)
Supplement: Supplementary file 2 [file e-65-o1640-Isup2.hkl]

# 
# h,k,l, Fc-squared, Fo-squared, sigma(Fo-squared) and status flag 
# 
data_I
_shelx_title ' thiolate in P2(1)/c' 
_shelx_refln_list_code          4 
_shelx_F_calc_maximum      203.22 
_exptl_crystal_F_000       672.00 
_reflns_d_resolution_high  0.8255 
 
loop_ 
 _symmetry_equiv_pos_as_xyz 
 'x, y, z' 
 '-x, y+1/2, -z+1/2' 
 '-x, -y, -z' 
 'x, -y-1/2, z-1/2' 
 
_cell_length_a    16.4959 
_cell_length_b     5.7184 
_cell_length_c    17.4621 
_cell_angle_alpha  90.000 
_cell_angle_beta  111.524 
_cell_angle_gamma  90.000 
 
_shelx_F_squared_multiplier     1.000 
 
loop_ 
 _refln_index_h 
 _refln_index_k 
 _refln_index_l 
 _refln_F_squared_calc 
 _refln_F_squared_meas 
 _refln_F_squared_sigma 
 _refln_observed_status 
   2   0   0     3292.22     3265.40     94.15 o 
   3   0   0     2732.20     2735.86     47.12 o 
   4   0   0      952.47      950.51     18.24 o 
   5   0   0    20196.27    19417.20    384.12 o 
   6   0   0        6.55       10.57      1.92 o 
   7   0   0     2368.61     2488.85     45.33 o 
   8   0   0     3232.58     3176.84     70.22 o 
   9   0   0     3061.59     3129.35     69.98 o 
  10   0   0      636.93      631.92     19.24 o 
  11   0   0     2177.04     2232.04     78.69 o 
  12   0   0      233.49      264.04     19.84 o 
  13   0   0     1568.47     1456.61     58.88 o 
  14   0   0     1093.98     1151.77     51.13 o 
  15   0   0      111.96      159.65     18.47 o 
  16   0   0      321.78      335.20     25.60 o 
  17   0   0       70.84       84.34     16.13 o 
  18   0   0        7.88       17.74     10.80 o 
   1   1   0     2072.59     1890.23     54.68 o 
   2   1   0     1107.98     1064.62     27.53 o 
   3   1   0     1115.07     1175.15     19.16 o 
   4   1   0     5182.10     5175.96     76.45 o 
   5   1   0      324.00      339.29      6.59 o 
   6   1   0       23.84       18.28      2.45 o 
   7   1   0     1377.66     1536.97     23.06 o 
   8   1   0       19.78       10.93      2.70 o 
   9   1   0      961.03      895.40     18.04 o 
  10   1   0       64.97       60.63      4.51 o 
  11   1   0      179.13      172.52      7.30 o 
  12   1   0        4.40        3.06      3.15 o 
  13   1   0      121.77      127.07      8.51 o 
  14   1   0      354.83      325.26     13.29 o 
  15   1   0        5.54        5.72      5.05 o 
  16   1   0        0.10       -1.60      6.15 o 
  17   1   0       27.53       22.28      9.55 o 
  18   1   0        1.79       -1.08      5.93 o 
   0   2   0     6191.09     6330.59    184.77 o 
   1   2   0       16.86       14.56      2.34 o 
   2   2   0     2518.02     2663.52     57.53 o 
   3   2   0     2040.43     2030.18     45.22 o 
   4   2   0       25.37       39.23      2.78 o 
   5   2   0      188.19      180.27      5.79 o 
   6   2   0     3332.19     3357.18     52.60 o 
   7   2   0      384.77      353.87      9.37 o 
   8   2   0      588.64      565.65     13.07 o 
   9   2   0      437.00      426.45     12.05 o 
  10   2   0      266.31      281.53      9.23 o 
  11   2   0      263.16      251.67      9.15 o 
  12   2   0      604.49      628.56     18.13 o 
  13   2   0       90.70       97.62      8.60 o 
  14   2   0      204.85      188.97     11.41 o 
  15   2   0      133.10      161.41     13.27 o 
  16   2   0        7.89       11.98      6.19 o 
  17   2   0        3.14        9.81      6.56 o 
   1   3   0      348.45      282.16     12.76 o 
   2   3   0       15.79        4.88      2.91 o 
   3   3   0      218.52      222.21      7.92 o 
   4   3   0        3.01        9.26      2.48 o 
   5   3   0     2209.57     2297.86     38.35 o 
   6   3   0       10.01        9.85      2.43 o 
   7   3   0     1632.14     1597.17     28.99 o 
   8   3   0      224.60      205.21      9.24 o 
   9   3   0      283.85      302.30     11.84 o 
  10   3   0       53.21       52.47      4.90 o 
  11   3   0        7.21        7.06      3.08 o 
  12   3   0       91.66       90.92      6.99 o 
  13   3   0       16.07       18.14      4.39 o 
  14   3   0      124.39      139.00     10.31 o 
  15   3   0       31.85       23.96     13.30 o 
  16   3   0      185.46      178.69     14.82 o 
   0   4   0        2.89        1.05      5.12 o 
   1   4   0     1574.30     1642.29     38.95 o 
   2   4   0      941.09      912.07     24.03 o 
   3   4   0     2433.94     2512.01     48.93 o 
   4   4   0      745.90      683.64     18.06 o 
   5   4   0      323.76      326.74     11.53 o 
   6   4   0      107.83       95.09      5.92 o 
   7   4   0      734.76      746.81     17.40 o 
   8   4   0       64.16       69.44      5.60 o 
   9   4   0       13.37       23.01      6.58 o 
  10   4   0      308.86      288.19     12.71 o 
  11   4   0      131.94      125.65      9.44 o 
  12   4   0      733.89      772.04     29.88 o 
  13   4   0        0.39       -1.79      5.34 o 
  14   4   0       64.15       81.43     11.72 o 
  15   4   0        4.17        0.16      6.52 o 
   1   5   0      850.17      927.89     50.72 o 
   2   5   0      129.04      127.42     12.13 o 
   3   5   0        0.05       -4.81      3.87 o 
   4   5   0       90.43       99.48     10.92 o 
   5   5   0      249.04      294.70     19.41 o 
   6   5   0      103.36       84.98      7.91 o 
   7   5   0      400.34      431.43     16.08 o 
   8   5   0      213.87      208.33     11.71 o 
   9   5   0       60.87       69.28      7.93 o 
  10   5   0       32.14       40.54      8.68 o 
  11   5   0      114.97      124.09     13.28 o 
  12   5   0      159.34      153.68     20.78 o 
   0   6   0      144.20      114.34     19.03 o 
   1   6   0        0.76       -4.39      5.08 o 
   2   6   0        0.30       10.02      6.35 o 
   3   6   0      244.53      258.37     25.26 o 
   4   6   0       33.29       27.09     11.93 o 
   5   6   0       43.26       51.00     15.40 o 
   6   6   0      142.11      156.47     15.19 o 
   7   6   0        1.40       -0.20      5.56 o 
   8   6   0        8.17       -0.24      9.03 o 
   9   6   0       36.59       16.69     11.81 o 
 -18   1   1        3.35       -2.05      5.81 o 
 -17   1   1        6.72        2.94      5.60 o 
 -16   1   1       56.53       44.47      8.36 o 
 -15   1   1        2.78       -0.42      3.42 o 
 -14   1   1       62.61       61.64      6.79 o 
 -13   1   1        0.01       -1.64      2.86 o 
 -12   1   1      157.98      157.17      8.80 o 
 -11   1   1      537.18      583.50     14.22 o 
 -10   1   1        1.41        2.39      2.09 o 
  -9   1   1      796.25      900.08     18.05 o 
  -8   1   1     1052.37     1181.16     21.64 o 
  -7   1   1       79.78       72.67      5.00 o 
  -6   1   1      402.29      387.91      8.90 o 
  -5   1   1      486.94      490.06     10.03 o 
  -4   1   1     4619.68     4511.98     66.95 o 
  -3   1   1      632.67      651.67     13.15 o 
  -2   1   1      813.13      811.02     24.63 o 
  -1   1   1      425.71      472.76     17.88 o 
   0   1   1     1612.90     1583.41     38.26 o 
   1   1   1    11670.76    11830.53    301.58 o 
   2   1   1     1915.63     1976.12     39.21 o 
   3   1   1     1051.37     1116.07     16.27 o 
   4   1   1     4112.94     4287.66     57.04 o 
   5   1   1       14.05       20.20      2.59 o 
   6   1   1      492.26      475.94      9.03 o 
   7   1   1     1366.76     1451.03     22.20 o 
   8   1   1       54.17       50.97      3.56 o 
   9   1   1      735.18      722.89     13.40 o 
  10   1   1      100.09       98.11      5.52 o 
  11   1   1      275.45      289.60     13.20 o 
  12   1   1        0.14        0.59      3.08 o 
  13   1   1       34.47       37.10      9.68 o 
  14   1   1      227.62      203.15     14.06 o 
  15   1   1        0.24        0.86      4.60 o 
  16   1   1       29.32       21.96      7.18 o 
  17   1   1        5.91        4.59      6.19 o 
  18   1   1        5.70        8.79      6.98 o 
 -18   2   1       65.13       77.21     13.59 o 
 -17   2   1       66.62       58.98      9.57 o 
 -16   2   1      222.58      254.96     13.25 o 
 -15   2   1      213.80      222.18     16.80 o 
 -14   2   1        2.37        2.46      3.70 o 
 -13   2   1      300.85      273.37     13.62 o 
 -12   2   1      759.30      756.41     22.38 o 
 -11   2   1      380.55      379.42     11.35 o 
 -10   2   1     1354.21     1322.40     25.38 o 
  -9   2   1       95.87      103.01      5.77 o 
  -8   2   1     2154.33     2135.42     36.11 o 
  -7   2   1      909.51      868.70     17.24 o 
  -6   2   1      268.09      261.59      7.46 o 
  -5   2   1      381.28      302.22      7.82 o 
  -4   2   1      510.39      511.41     12.15 o 
  -3   2   1     5760.84     6087.53    126.82 o 
  -2   2   1     1929.38     2038.66     79.39 o 
  -1   2   1     1926.12     2003.16     36.34 o 
   0   2   1      249.29      288.26      7.59 o 
   1   2   1      152.97      131.72      5.14 o 
   2   2   1       50.02       54.13      3.28 o 
   3   2   1      320.73      368.64      9.76 o 
   4   2   1      341.85      344.97      8.46 o 
   5   2   1      187.10      178.50     12.08 o 
   6   2   1        0.37        2.36      1.52 o 
   7   2   1      133.51      158.94      6.03 o 
   8   2   1       57.96       56.91      4.25 o 
   9   2   1      368.05      349.93     16.03 o 
  10   2   1      257.27      288.12      9.50 o 
  11   2   1       36.17       44.51      4.65 o 
  12   2   1       19.31       14.92      3.52 o 
  13   2   1       28.18       30.05      4.45 o 
  14   2   1      195.57      233.12     15.19 o 
  15   2   1       14.63       14.66      6.14 o 
  16   2   1       23.74       27.86      7.90 o 
  17   2   1       37.42       51.98     12.98 o 
 -17   3   1       11.89        4.68      6.39 o 
 -16   3   1        0.05       -1.52      5.88 o 
 -15   3   1        0.81       -3.17      4.98 o 
 -14   3   1        0.03        0.99      3.34 o 
 -13   3   1       36.84       37.17      4.94 o 
 -12   3   1       58.31       61.94      5.72 o 
 -11   3   1      282.99      300.98     10.40 o 
 -10   3   1        6.70        6.71      2.83 o 
  -9   3   1      304.85      293.22      9.69 o 
  -8   3   1      218.11      193.99      7.41 o 
  -7   3   1       93.99       98.52      5.46 o 
  -6   3   1      738.85      677.20     20.25 o 
  -5   3   1      102.52      110.56      5.44 o 
  -4   3   1      696.35      652.41     38.62 o 
  -3   3   1      548.37      584.45     14.25 o 
  -2   3   1     4341.67     4510.90     79.44 o 
  -1   3   1      930.68      987.81     21.05 o 
   0   3   1     1160.92     1230.51     25.26 o 
   1   3   1        0.09        2.30      1.72 o 
   2   3   1     1602.76     1712.96     33.67 o 
   3   3   1     1883.83     1831.15     35.90 o 
   4   3   1      511.67      506.72     13.60 o 
   5   3   1      221.36      218.60      7.18 o 
   6   3   1       65.34       54.77      4.16 o 
   7   3   1       77.68       81.83      6.97 o 
   8   3   1      516.90      518.10     13.19 o 
   9   3   1        0.47        3.04      2.43 o 
  10   3   1        4.79       12.43      4.14 o 
  11   3   1      194.12      171.85      9.93 o 
  12   3   1      253.19      254.17     12.09 o 
  13   3   1      178.55      187.65     24.53 o 
  14   3   1        0.34       -1.07      3.92 o 
  15   3   1       12.08        9.11      6.19 o 
  16   3   1        6.13        6.13      9.19 o 
 -15   4   1        0.17        2.68      9.74 o 
 -14   4   1        9.78       12.28      6.88 o 
 -13   4   1       27.65       33.93      6.23 o 
 -12   4   1        0.00        1.93      3.57 o 
 -11   4   1       40.07       40.24      5.29 o 
 -10   4   1      479.08      463.48     16.27 o 
  -9   4   1       76.13       71.35      8.36 o 
  -8   4   1       46.55       51.60      5.03 o 
  -7   4   1        8.37        5.47      2.71 o 
  -6   4   1       83.80       86.37      5.02 o 
  -5   4   1        2.91        0.92      2.32 o 
  -4   4   1       29.28       31.94      3.77 o 
  -3   4   1       93.56       95.65      5.48 o 
  -2   4   1       15.09       12.51      2.69 o 
  -1   4   1      102.12      109.98      9.63 o 
   0   4   1       25.89       33.76      4.56 o 
   1   4   1      103.28      105.57      6.35 o 
   2   4   1       55.31       52.21      5.47 o 
   3   4   1      148.96      137.81     34.41 o 
   4   4   1      310.38      334.92     15.35 o 
   5   4   1       55.66       48.48      7.82 o 
   6   4   1        9.37       10.12      4.09 o 
   7   4   1       20.60       22.54      5.78 o 
   8   4   1       71.16       77.88      7.23 o 
   9   4   1       10.04        6.10      4.88 o 
  10   4   1       19.77       14.36      6.67 o 
  11   4   1        1.52        2.33      5.09 o 
  12   4   1       74.38       69.18     10.37 o 
  13   4   1       17.21        8.60      8.63 o 
  14   4   1        4.03       -4.31      6.09 o 
 -13   5   1        0.00       -5.38      5.91 o 
 -12   5   1       34.38       45.64      9.71 o 
 -11   5   1       98.71       91.85      9.09 o 
 -10   5   1       20.52       29.08      7.61 o 
  -9   5   1        0.98        1.55      5.13 o 
  -8   5   1      128.97       96.21     11.10 o 
  -7   5   1        4.98        0.77      7.44 o 
  -6   5   1      175.20      183.60     14.31 o 
  -5   5   1       50.63       65.44      9.17 o 
  -4   5   1      103.55      122.42     11.78 o 
  -3   5   1      407.60      377.73     18.73 o 
  -2   5   1       44.52       57.13      9.11 o 
  -1   5   1      146.73      149.99     13.95 o 
   0   5   1        0.37        0.20      4.10 o 
   1   5   1       75.94       85.23     12.34 o 
   2   5   1     1011.82     1015.35     32.30 o 
   3   5   1        0.19        3.16      5.00 o 
   4   5   1        5.48        0.27      4.27 o 
   5   5   1       17.23       13.82      5.71 o 
   6   5   1        3.96        3.13      4.15 o 
   7   5   1      179.37      168.36     10.58 o 
   8   5   1      104.90      118.03      9.38 o 
   9   5   1        6.71        7.25      5.52 o 
  10   5   1      115.01      141.44     13.69 o 
  11   5   1        1.24       -6.52      5.59 o 
  12   5   1       26.60       23.25     11.77 o 
  -9   6   1       17.82       26.50      8.31 o 
  -8   6   1       25.76       24.17      8.12 o 
  -7   6   1       50.12       51.00      9.95 o 
  -6   6   1       56.64       56.52     10.44 o 
  -5   6   1       28.34       25.40     11.89 o 
  -4   6   1       73.78       83.25     18.75 o 
  -3   6   1       21.21       18.08      6.96 o 
  -2   6   1        1.20        9.96      6.20 o 
  -1   6   1      184.88      199.90     16.55 o 
   0   6   1      129.95      138.68     14.48 o 
   1   6   1       29.96       28.84     10.93 o 
   2   6   1      137.35      154.18     15.07 o 
   3   6   1      241.55      240.03     17.69 o 
   4   6   1       46.73       45.52     13.99 o 
   5   6   1       22.63       29.47     12.18 o 
   6   6   1        0.19        4.92      8.59 o 
   7   6   1       28.40       42.65     14.72 o 
   8   6   1       15.76       20.00     12.70 o 
 -19   0   2       13.83       20.96     10.68 o 
 -18   0   2       86.86      118.01     18.95 o 
 -17   0   2      265.45      257.55     23.83 o 
 -16   0   2        8.55       -4.11      6.21 o 
 -15   0   2       58.03       53.90     11.25 o 
 -14   0   2      198.44      186.59     18.34 o 
 -13   0   2       10.41       12.58      6.61 o 
 -12   0   2       73.35       60.39     10.36 o 
 -11   0   2      200.51      184.39     27.36 o 
 -10   0   2      788.77      801.34     18.51 o 
  -9   0   2      970.44      997.74     21.39 o 
  -8   0   2     1767.45     1781.11     35.27 o 
  -7   0   2        0.77        7.14      3.71 o 
  -6   0   2      355.82      297.08      8.26 o 
  -5   0   2     2188.80     2089.56     65.17 o 
  -4   0   2       75.74       63.58      5.56 o 
  -2   0   2    11394.37    10700.03    184.72 o 
  -1   0   2     3192.43     3565.01     59.86 o 
   0   0   2       21.47        0.49      2.12 o 
   1   0   2     1944.85     2170.12     46.03 o 
   2   0   2     3048.21     2961.24     62.85 o 
   3   0   2     3251.45     3015.66     64.70 o 
   4   0   2     2125.73     2114.80     46.88 o 
   5   0   2     1000.29     1129.91     27.56 o 
   6   0   2       77.42       63.29      4.84 o 
   7   0   2      911.82      932.43     29.34 o 
   8   0   2     1198.01     1199.28     31.03 o 
   9   0   2       73.93       85.02      6.76 o 
  10   0   2      229.48      258.58     11.76 o 
  11   0   2      262.72      263.36     19.15 o 
  12   0   2      512.22      552.29     30.28 o 
  13   0   2       60.25       47.61     10.85 o 
  14   0   2      103.26       92.69     14.92 o 
  15   0   2      404.30      439.03     29.75 o 
  16   0   2       65.03       53.78     13.75 o 
  17   0   2        0.05       -1.25      8.18 o 
 -19   1   2       99.81      100.46     13.21 o 
 -18   1   2       63.99       61.80     10.02 o 
 -17   1   2        0.34        4.94      5.76 o 
 -16   1   2       60.35       73.84      7.94 o 
 -15   1   2      122.99      134.54     16.06 o 
 -14   1   2     1003.53      988.08     25.89 o 
 -13   1   2        8.85       16.04      4.25 o 
 -12   1   2     3223.96     3124.84     60.38 o 
 -11   1   2       18.01       19.74      3.14 o 
 -10   1   2      449.41      470.89     11.81 o 
  -9   1   2       87.76       94.05      4.94 o 
  -8   1   2     1058.66     1080.11     20.02 o 
  -7   1   2      539.32      501.90     23.67 o 
  -6   1   2     6978.66     6970.95    102.89 o 
  -5   1   2     2133.57     1999.16     36.55 o 
  -4   1   2     2759.25     2794.89     48.93 o 
  -3   1   2     3270.79     3319.31     49.38 o 
  -2   1   2     2870.62     2963.59     58.92 o 
  -1   1   2     1883.89     1957.78     42.82 o 
   0   1   2     6565.94     6875.65    142.31 o 
   1   1   2    12978.01    13203.92    190.85 o 
   2   1   2     6866.52     7227.46     94.00 o 
   3   1   2     2835.70     2804.07     38.09 o 
   4   1   2     1676.39     1613.01     23.23 o 
   5   1   2      969.24      980.59     21.01 o 
   6   1   2      476.84      446.35      8.80 o 
   7   1   2      334.71      380.84      9.44 o 
   8   1   2        7.54        9.07      1.91 o 
   9   1   2     1085.58     1061.37     18.21 o 
  10   1   2      896.34      888.52     18.82 o 
  11   1   2      578.76      577.99     17.27 o 
  12   1   2     1637.25     1768.83     48.00 o 
  13   1   2       95.96       88.67      9.76 o 
  14   1   2       72.91       68.46      9.51 o 
  15   1   2       21.10       29.18      7.06 o 
  16   1   2       12.60        9.03      6.22 o 
  17   1   2      102.49      136.12     20.98 o 
 -18   2   2        6.55        4.51      6.57 o 
 -17   2   2       63.99       56.06      7.74 o 
 -16   2   2       22.18       29.06      8.43 o 
 -15   2   2       59.38       59.01      7.18 o 
 -14   2   2       32.69       50.58      6.80 o 
 -13   2   2        1.70        0.02      4.32 o 
 -12   2   2       90.25       91.21      7.69 o 
 -11   2   2       75.88       72.09      5.43 o 
 -10   2   2       41.03       32.63      3.94 o 
  -9   2   2       58.86       51.85      7.03 o 
  -8   2   2      330.05      263.90      9.76 o 
  -7   2   2     1666.15     1657.45     25.07 o 
  -6   2   2      229.44      229.20      6.28 o 
  -5   2   2      346.25      336.18      7.92 o 
  -4   2   2       14.31       13.83      2.00 o 
  -3   2   2        4.70        2.85      1.92 o 
  -2   2   2        7.23       14.36      2.00 o 
  -1   2   2     3966.09     4059.90     94.65 o 
   0   2   2        0.25       -0.85      1.01 o 
   1   2   2      661.10      665.48     14.32 o 
   2   2   2     1395.09     1424.76     27.43 o 
   3   2   2       78.11       68.21      3.89 o 
   4   2   2      378.02      450.87      9.94 o 
   5   2   2      243.01      231.37      6.72 o 
   6   2   2       96.74       95.13      4.58 o 
   7   2   2      845.54      871.66     17.44 o 
   8   2   2       36.94       40.37      4.02 o 
   9   2   2      279.86      307.84      9.51 o 
  10   2   2       30.44       33.84      4.03 o 
  11   2   2       96.83      109.36      6.54 o 
  12   2   2       94.84       89.87     10.83 o 
  13   2   2       89.69      100.45      8.49 o 
  14   2   2      100.71      128.86     12.13 o 
  15   2   2        1.80       -2.69      8.97 o 
  16   2   2       24.93       20.83      7.62 o 
  17   2   2        3.30        3.34      6.77 o 
 -17   3   2       48.08       33.91      8.76 o 
 -16   3   2        0.15        5.26      4.89 o 
 -15   3   2       92.93      104.22     11.37 o 
 -14   3   2        1.03        3.07      3.63 o 
 -13   3   2        0.08       -3.12      3.18 o 
 -12   3   2      193.38      168.11      8.40 o 
 -11   3   2      225.00      234.53     16.47 o 
 -10   3   2      303.23      334.37     10.69 o 
  -9   3   2      776.07      800.46     17.94 o 
  -8   3   2      125.33      117.24      6.09 o 
  -7   3   2      402.84      360.37      8.79 o 
  -6   3   2      538.78      511.87     10.86 o 
  -5   3   2      535.09      557.66     12.42 o 
  -4   3   2       26.40       22.14      3.89 o 
  -3   3   2      675.73      633.95     15.11 o 
  -2   3   2     2866.98     2937.13     53.53 o 
  -1   3   2     1343.66     1456.93     40.01 o 
   0   3   2     1218.30     1244.76     22.07 o 
   1   3   2        0.41        0.80      5.56 o 
   2   3   2     1539.24     1587.39     31.52 o 
   3   3   2        0.10        0.75      1.85 o 
   4   3   2       89.28       79.20      5.07 o 
   5   3   2       25.05       19.69      3.05 o 
   6   3   2     1693.78     1681.14     29.79 o 
   7   3   2      442.51      452.26     14.87 o 
   8   3   2     1078.13     1073.21     28.90 o 
   9   3   2      585.02      582.09     14.61 o 
  10   3   2      119.77      117.40      8.22 o 
  11   3   2        8.11        9.58      4.02 o 
  12   3   2      189.03      189.94     11.02 o 
  13   3   2       53.22       83.30     10.60 o 
  14   3   2        0.24        0.16      5.48 o 
  15   3   2      307.29      301.62     27.78 o 
 -15   4   2       35.91       59.09     10.51 o 
 -14   4   2      117.55      114.93      8.49 o 
 -13   4   2      416.12      471.12     22.47 o 
 -12   4   2       74.06       69.41      6.71 o 
 -11   4   2      552.74      534.68     15.42 o 
 -10   4   2       52.84       55.84      5.50 o 
  -9   4   2      318.13      348.32     11.48 o 
  -8   4   2      131.00      131.80      8.09 o 
  -7   4   2      301.79      273.90      9.63 o 
  -6   4   2      229.19      214.48      7.82 o 
  -5   4   2      604.22      605.52     16.43 o 
  -4   4   2      199.05      198.58      8.25 o 
  -3   4   2       61.79       67.64      9.20 o 
  -2   4   2      260.62      289.47     13.38 o 
  -1   4   2       24.04       18.64      4.36 o 
   0   4   2       62.75       58.00      9.01 o 
   1   4   2        1.32        3.08      3.25 o 
   2   4   2     1345.37     1298.61     36.51 o 
   3   4   2       41.08       34.42      7.20 o 
   4   4   2      235.33      229.25     13.05 o 
   5   4   2      998.95     1016.51     25.18 o 
   6   4   2        6.46       16.36      5.13 o 
   7   4   2       14.08       11.74      3.83 o 
   8   4   2       96.40      108.31      7.99 o 
   9   4   2      154.07      145.21     12.48 o 
  10   4   2       35.06       21.51      7.10 o 
  11   4   2      127.35      142.65     13.36 o 
  12   4   2       60.72       63.90     10.17 o 
  13   4   2       18.14       20.03      7.28 o 
  14   4   2        6.91        5.66      6.63 o 
 -13   5   2        7.92       11.33     11.25 o 
 -12   5   2        0.37        0.69      6.77 o 
 -11   5   2       10.03       14.63      6.60 o 
 -10   5   2       38.67       25.38     11.73 o 
  -9   5   2      629.27      612.15     25.89 o 
  -8   5   2       35.33       46.29      8.56 o 
  -7   5   2      369.49      376.27     24.63 o 
  -6   5   2       47.24       49.98      8.55 o 
  -5   5   2       99.27       83.58      9.96 o 
  -4   5   2       69.02       64.84      9.25 o 
  -3   5   2        7.00        6.68      3.63 o 
  -2   5   2      599.81      620.27     19.28 o 
  -1   5   2      201.20      213.80     23.87 o 
   0   5   2      748.18      745.50     36.89 o 
   1   5   2       63.07       80.02      8.89 o 
   2   5   2      230.27      227.34     14.08 o 
   3   5   2       63.46       77.19      9.26 o 
   4   5   2      335.81      344.61     22.30 o 
   5   5   2       41.45       38.56      7.44 o 
   6   5   2      381.38      429.98     25.11 o 
   7   5   2       78.93       85.57     10.86 o 
   8   5   2      466.11      445.04     21.64 o 
   9   5   2      223.73      218.05     16.01 o 
  10   5   2      171.97      173.01     15.24 o 
  11   5   2       54.80       52.99     10.20 o 
  12   5   2       34.11       29.30      8.98 o 
  -9   6   2        0.18        3.42      6.40 o 
  -8   6   2        1.32        3.22      8.71 o 
  -7   6   2       42.10       52.83     10.49 o 
  -6   6   2      128.86      152.16     15.20 o 
  -5   6   2      159.38      157.84     23.99 o 
  -4   6   2      142.42      164.73     23.71 o 
  -3   6   2       31.40       50.08     11.33 o 
  -2   6   2       36.61       47.01     18.28 o 
  -1   6   2        0.09        1.05      5.36 o 
   0   6   2       81.39      100.34     25.06 o 
   1   6   2        7.75        9.38      7.46 o 
   2   6   2      177.79      214.85     18.65 o 
   3   6   2        5.28        3.73      5.90 o 
   4   6   2       66.52       51.08     14.59 o 
   5   6   2        7.73       27.70     12.38 o 
   6   6   2       52.91       30.36     12.58 o 
   7   6   2        9.49       22.42     11.97 o 
   8   6   2       30.58       39.51     15.00 o 
 -19   1   3       53.34       42.60     17.62 o 
 -18   1   3        3.57        4.01      5.59 o 
 -17   1   3       13.83       13.82      4.99 o 
 -16   1   3      233.41      221.14     12.25 o 
 -15   1   3        5.07        0.29      3.20 o 
 -14   1   3       49.23       46.79      6.03 o 
 -13   1   3      395.12      387.64     13.99 o 
 -12   1   3       73.30       75.43      6.53 o 
 -11   1   3      180.23      163.22     10.18 o 
 -10   1   3     1170.93     1174.49     22.41 o 
  -9   1   3      850.62      837.61     16.95 o 
  -8   1   3     1565.04     1469.72     25.68 o 
  -7   1   3       28.16       20.74      2.85 o 
  -6   1   3      680.20      689.08     15.59 o 
  -5   1   3     1992.73     2190.70     48.55 o 
  -4   1   3      302.52      343.80     17.99 o 
  -3   1   3     2498.73     2539.02     38.45 o 
  -2   1   3      297.14      296.83      6.93 o 
  -1   1   3     1334.09     1334.77     25.09 o 
   0   1   3    12669.09    12929.09    216.59 o 
   1   1   3      416.42      422.86      9.61 o 
   2   1   3     4965.64     5166.08     68.00 o 
   3   1   3      179.00      216.30      4.81 o 
   4   1   3        0.03        0.28      1.05 o 
   5   1   3      391.50      378.39      7.73 o 
   6   1   3       16.42       15.68      1.91 o 
   7   1   3     1056.81     1026.36     17.18 o 
   8   1   3       59.11       65.77      3.73 o 
   9   1   3      449.11      490.83     11.34 o 
  10   1   3      110.82      131.30     12.12 o 
  11   1   3       49.63       30.20      4.77 o 
  12   1   3      399.38      393.74     21.23 o 
  13   1   3       58.79       49.33      8.31 o 
  14   1   3       16.38       15.56      6.22 o 
  15   1   3        7.64        7.91      5.96 o 
  16   1   3       27.35        8.80      7.82 o 
  17   1   3        8.23        8.64      6.66 o 
 -18   2   3       26.40       23.47      6.45 o 
 -17   2   3       17.69       10.85      4.96 o 
 -16   2   3       74.00       91.57      8.72 o 
 -15   2   3        0.34        1.13      3.68 o 
 -14   2   3      322.74      328.92     13.44 o 
 -13   2   3        7.69        2.70      2.75 o 
 -12   2   3      138.16      140.89      7.24 o 
 -11   2   3        5.39        2.77      2.41 o 
 -10   2   3       81.47       71.61      5.10 o 
  -9   2   3      462.14      467.34     11.90 o 
  -8   2   3      136.52      120.87      5.61 o 
  -7   2   3        0.83        3.76      1.43 o 
  -6   2   3      746.25      818.03     17.40 o 
  -5   2   3        0.89        9.41      2.58 o 
  -4   2   3        1.03       -0.66      1.11 o 
  -3   2   3      365.28      309.79     15.29 o 
  -2   2   3      401.84      432.38     10.27 o 
  -1   2   3     1439.08     1464.92     27.52 o 
   0   2   3     2370.70     2543.73     57.39 o 
   1   2   3      535.15      555.97     12.40 o 
   2   2   3      846.19      945.43     19.49 o 
   3   2   3      185.09      187.44      5.52 o 
   4   2   3     1289.84     1351.36     23.25 o 
   5   2   3     2470.54     2499.58     40.62 o 
   6   2   3      678.65      657.80     12.30 o 
   7   2   3      697.98      681.17     17.26 o 
   8   2   3      726.81      699.99     13.97 o 
   9   2   3     1414.35     1413.79     26.59 o 
  10   2   3       42.59       43.67      7.41 o 
  11   2   3      624.32      632.86     18.90 o 
  12   2   3      163.72      161.34      9.85 o 
  13   2   3       57.78       74.36     10.93 o 
  14   2   3      164.52      200.53     14.77 o 
  15   2   3        6.70       12.41      6.56 o 
  16   2   3      226.90      233.77     17.24 o 
 -17   3   3       53.77       65.98      8.67 o 
 -16   3   3       19.59        6.98      5.63 o 
 -15   3   3       87.68       80.92      8.41 o 
 -14   3   3       48.60       44.76      5.45 o 
 -13   3   3       13.02       13.39      3.82 o 
 -12   3   3      107.32      114.61      8.50 o 
 -11   3   3      129.46      137.37      7.50 o 
 -10   3   3      168.42      170.44      9.27 o 
  -9   3   3      545.64      526.71     13.69 o 
  -8   3   3        0.24        0.16      1.87 o 
  -7   3   3      448.56      449.71     13.44 o 
  -6   3   3      944.76     1012.37     19.30 o 
  -5   3   3       96.76       96.66      5.43 o 
  -4   3   3        4.09        4.98      2.34 o 
  -3   3   3      775.56      818.82     18.22 o 
  -2   3   3      904.42      920.94     21.46 o 
  -1   3   3      427.88      411.31     12.04 o 
   0   3   3      807.21      857.18     18.67 o 
   1   3   3       11.56       12.76      2.21 o 
   2   3   3     2457.23     2539.64     47.45 o 
   3   3   3      650.12      667.66     16.20 o 
   4   3   3        0.65        5.12      2.72 o 
   5   3   3      347.28      359.45      9.60 o 
   6   3   3       59.47       74.23     16.08 o 
   7   3   3      627.76      630.75     14.66 o 
   8   3   3      247.87      261.48     11.29 o 
   9   3   3       75.47       72.04      6.69 o 
  10   3   3      463.54      501.61     21.42 o 
  11   3   3        0.39        2.43      4.77 o 
  12   3   3       24.09       18.78      7.76 o 
  13   3   3       77.49       71.83     10.45 o 
  14   3   3        2.07       -0.93      7.18 o 
  15   3   3       54.11       85.51     18.18 o 
 -15   4   3        4.66        4.94      4.35 o 
 -14   4   3       28.42       28.38      5.70 o 
 -13   4   3        1.37        4.24      3.67 o 
 -12   4   3      129.59      115.25      7.92 o 
 -11   4   3      134.72      140.95      8.28 o 
 -10   4   3        4.00        7.14      3.23 o 
  -9   4   3      184.13      202.17      8.90 o 
  -8   4   3      188.87      173.43      8.04 o 
  -7   4   3        6.01        9.48      2.92 o 
  -6   4   3       89.97       91.05      7.01 o 
  -5   4   3        0.01        0.61      2.45 o 
  -4   4   3       61.86       60.56      6.83 o 
  -3   4   3        4.37        2.13      3.05 o 
  -2   4   3       40.06       41.59      5.94 o 
  -1   4   3      106.85      119.14     13.08 o 
   0   4   3       54.87       50.15      6.56 o 
   1   4   3      129.91      171.08     10.83 o 
   2   4   3      118.93      128.60      9.82 o 
   3   4   3       12.67       14.39      6.09 o 
   4   4   3       16.80       17.46      7.68 o 
   5   4   3      217.81      221.75     10.26 o 
   6   4   3       49.97       55.80      9.59 o 
   7   4   3       11.92       11.91      5.13 o 
   8   4   3       28.51       38.36      7.28 o 
   9   4   3       38.53       39.62      7.61 o 
  10   4   3      155.18      149.80     13.22 o 
  11   4   3       15.71       13.29      6.33 o 
  12   4   3        0.14       -1.32      5.99 o 
  13   4   3        3.71       -4.83      5.56 o 
 -13   5   3       11.47        8.94      6.70 o 
 -12   5   3      134.35      131.14     21.33 o 
 -11   5   3       15.63       22.56      8.43 o 
 -10   5   3      144.07      130.15     13.19 o 
  -9   5   3       99.04       94.80     11.60 o 
  -8   5   3       47.95       43.94      8.43 o 
  -7   5   3      138.82      142.76     13.13 o 
  -6   5   3       10.04       10.32      4.29 o 
  -5   5   3       61.26       67.82      8.08 o 
  -4   5   3      318.47      335.93     15.72 o 
  -3   5   3      104.16       80.87      8.63 o 
  -2   5   3       48.88       54.70      7.63 o 
  -1   5   3      554.89      596.12     23.12 o 
   0   5   3      337.99      348.31     24.37 o 
   1   5   3        0.17        1.43      4.25 o 
   2   5   3       43.10       40.83      6.00 o 
   3   5   3       23.67       16.86      5.74 o 
   4   5   3        1.29        9.04      5.30 o 
   5   5   3        9.72        4.73      4.83 o 
   6   5   3       22.57       23.79      6.76 o 
   7   5   3       31.20       25.84      6.96 o 
   8   5   3       80.58       86.86     28.77 o 
   9   5   3        1.52        3.63      5.54 o 
  10   5   3       26.77       37.54      9.08 o 
  11   5   3       16.85       16.02      8.00 o 
  -9   6   3       19.94       15.30      7.07 o 
  -8   6   3        5.19        1.01      5.90 o 
  -7   6   3        0.73        4.11      6.01 o 
  -6   6   3        0.64        5.50      6.17 o 
  -5   6   3       52.48       85.63     18.79 o 
  -4   6   3        4.98       -1.86      5.16 o 
  -3   6   3        5.68       12.89      6.26 o 
  -2   6   3      259.01      255.65     19.29 o 
  -1   6   3      110.78      102.69     17.90 o 
   0   6   3        0.15       -0.32      7.22 o 
   1   6   3       88.21       77.77     16.49 o 
   2   6   3       73.00       51.85     14.55 o 
   3   6   3        0.45       -1.41      7.94 o 
   4   6   3      173.02      185.62     24.92 o 
   5   6   3       34.34       17.34     10.16 o 
   6   6   3      182.57      210.45     27.13 o 
   7   6   3        9.60       15.68     11.65 o 
 -19   0   4       23.01       27.01     10.93 o 
 -18   0   4      323.21      311.21     25.24 o 
 -17   0   4      384.26      399.43     28.06 o 
 -16   0   4       88.87       83.17     13.95 o 
 -15   0   4       14.53       18.79      8.02 o 
 -14   0   4      203.75      170.91     17.18 o 
 -13   0   4        6.32       -1.36      3.44 o 
 -12   0   4      134.58      124.94     14.72 o 
 -11   0   4     1021.56      989.40     29.25 o 
 -10   0   4     1746.69     1663.56     38.87 o 
  -9   0   4    10964.90    11037.34    186.32 o 
  -8   0   4      202.69      155.59      8.30 o 
  -7   0   4       81.16       92.13     12.78 o 
  -6   0   4      834.26      836.90     22.03 o 
  -5   0   4    14564.98    14086.56    285.76 o 
  -4   0   4    22716.83    21658.14    357.50 o 
  -3   0   4     3119.75     3107.47     53.49 o 
  -2   0   4     2762.58     3190.19     67.94 o 
  -1   0   4      847.82      741.08     14.30 o 
   0   0   4    15679.99    15649.41    258.61 o 
   1   0   4    41296.73    38295.95   3022.82 o 
   2   0   4      351.11      417.69     12.37 o 
   3   0   4     1804.46     1784.31     40.82 o 
   4   0   4     9254.87     8708.10    181.32 o 
   5   0   4      189.00      191.36     16.03 o 
   6   0   4    11079.70    10663.77    246.41 o 
   7   0   4     2979.69     2906.38     82.42 o 
   8   0   4      910.50      925.73     42.28 o 
   9   0   4        5.84        5.25      3.46 o 
  10   0   4       26.99       26.15      5.24 o 
  11   0   4      164.60      154.54     15.80 o 
  12   0   4       14.87       16.73      7.90 o 
  13   0   4      446.43      477.09     29.67 o 
  14   0   4      970.88      961.38     47.46 o 
  15   0   4        2.59        1.49      6.69 o 
  16   0   4       17.72       17.38     10.12 o 
 -19   1   4       14.17        7.42      6.80 o 
 -18   1   4      102.96      105.69      9.81 o 
 -17   1   4        0.50       -0.05      4.07 o 
 -16   1   4        0.48       -4.90      3.27 o 
 -15   1   4       14.58        9.59      4.96 o 
 -14   1   4      133.09      112.52     11.32 o 
 -13   1   4     2302.65     2289.51     47.37 o 
 -12   1   4       13.35       18.73      6.37 o 
 -11   1   4      148.10      122.88      6.00 o 
 -10   1   4       59.74       51.11      4.08 o 
  -9   1   4      168.64      140.86     14.10 o 
  -8   1   4     1206.18     1371.13     34.50 o 
  -7   1   4      985.03      988.95     24.40 o 
  -6   1   4      205.27      209.01     10.67 o 
  -5   1   4     3077.67     3192.10     48.46 o 
  -4   1   4       58.85       70.66      5.27 o 
  -3   1   4     1597.99     1660.75     27.48 o 
  -2   1   4     1057.46     1166.65     22.18 o 
  -1   1   4      436.88      461.27      9.45 o 
   0   1   4    17117.55    17116.26    381.14 o 
   1   1   4     8657.93     8993.74    131.42 o 
   2   1   4      282.41      280.98      6.70 o 
   3   1   4       37.32       37.39      2.10 o 
   4   1   4      298.67      256.57      5.85 o 
   5   1   4     2286.96     2260.54     32.44 o 
   6   1   4       50.07       55.16      3.15 o 
   7   1   4      167.13      165.42      5.89 o 
   8   1   4      187.94      160.18      6.59 o 
   9   1   4        0.84        6.52      2.49 o 
  10   1   4      938.29      958.45     33.18 o 
  11   1   4      210.22      219.44     10.62 o 
  12   1   4       26.00       28.30      6.68 o 
  13   1   4        0.01        0.36      4.42 o 
  14   1   4      126.41      116.37     13.59 o 
  15   1   4        3.63        4.28      8.93 o 
  16   1   4        8.61        1.45      8.10 o 
 -18   2   4      138.24      122.93     10.86 o 
 -17   2   4       69.24       63.80      8.04 o 
 -16   2   4        2.16       -0.78      3.66 o 
 -15   2   4      310.36      304.74     13.65 o 
 -14   2   4       82.98       73.09      7.26 o 
 -13   2   4       11.90       12.63      3.34 o 
 -12   2   4      842.48      809.21     19.80 o 
 -11   2   4      265.17      249.52      8.91 o 
 -10   2   4       73.53       84.95      5.36 o 
  -9   2   4      260.96      245.33     11.32 o 
  -8   2   4      443.37      481.01     13.54 o 
  -7   2   4        0.26        0.36      1.20 o 
  -6   2   4     3018.39     3161.51     49.06 o 
  -5   2   4      202.45      171.74      5.41 o 
  -4   2   4     1174.09     1203.49     23.55 o 
  -3   2   4     3139.82     3103.07     55.07 o 
  -2   2   4     2045.20     2220.18     40.33 o 
  -1   2   4      329.40      340.43     13.49 o 
   0   2   4     2830.75     2802.44     72.45 o 
   1   2   4      769.05      808.64     22.93 o 
   2   2   4      726.77      803.15     17.28 o 
   3   2   4      835.93      830.15     13.83 o 
   4   2   4      104.44       79.96      6.18 o 
   5   2   4        1.66        0.24      1.31 o 
   6   2   4     1893.18     1920.27     28.98 o 
   7   2   4      655.88      644.32     19.45 o 
   8   2   4      519.68      545.85     14.89 o 
   9   2   4      291.75      291.75     11.52 o 
  10   2   4       39.97       43.23      5.73 o 
  11   2   4       39.55       41.47      8.36 o 
  12   2   4       72.00       72.57      7.60 o 
  13   2   4        4.60       13.54      5.39 o 
  14   2   4      132.72      132.18     12.75 o 
  15   2   4       88.11       95.49     11.95 o 
  16   2   4        5.55       -3.30      6.31 o 
 -17   3   4       25.41       21.38      6.03 o 
 -16   3   4      143.31      166.68     11.43 o 
 -15   3   4       26.99       22.48      5.59 o 
 -14   3   4       76.81       74.73      6.61 o 
 -13   3   4       57.39       61.30     10.59 o 
 -12   3   4      346.89      342.72     11.53 o 
 -11   3   4       17.53       17.94      3.73 o 
 -10   3   4      430.00      430.56     12.45 o 
  -9   3   4      349.37      361.44     10.90 o 
  -8   3   4       26.10       22.07      4.77 o 
  -7   3   4       67.62       78.03      4.49 o 
  -6   3   4       12.84        9.68      2.27 o 
  -5   3   4      447.65      497.94     11.54 o 
  -4   3   4      390.64      473.60     12.41 o 
  -3   3   4      287.56      312.66      9.21 o 
  -2   3   4     1162.74     1141.94     23.53 o 
  -1   3   4     1202.92     1180.81     25.13 o 
   0   3   4      191.21      190.67     13.01 o 
   1   3   4      259.90      260.94     13.35 o 
   2   3   4      856.03      880.42     26.55 o 
   3   3   4      619.21      618.26     29.52 o 
   4   3   4       11.47       15.80      4.22 o 
   5   3   4      306.56      295.61     10.36 o 
   6   3   4        3.59        6.57      6.48 o 
   7   3   4      131.61      111.28     13.37 o 
   8   3   4       21.80       28.12      6.01 o 
   9   3   4       84.38      108.64     10.80 o 
  10   3   4      101.50      107.95     11.10 o 
  11   3   4      278.37      293.14     21.07 o 
  12   3   4       39.37       42.50      8.52 o 
  13   3   4      104.50      113.88     19.84 o 
  14   3   4       74.16       84.58     16.65 o 
 -16   4   4       72.99       83.58      9.12 o 
 -15   4   4       31.48       35.25      5.85 o 
 -14   4   4      109.65      117.47      8.46 o 
 -13   4   4       79.81       84.12      7.12 o 
 -12   4   4      312.70      319.10     11.92 o 
 -11   4   4      571.01      538.52     24.91 o 
 -10   4   4      422.97      442.13     13.56 o 
  -9   4   4        9.07       10.51      3.54 o 
  -8   4   4     1327.67     1305.26     31.28 o 
  -7   4   4        2.20        2.13      3.69 o 
  -6   4   4     5036.76     4972.51     90.51 o 
  -5   4   4     1265.44     1188.29     50.61 o 
  -4   4   4      638.10      636.26     21.51 o 
  -3   4   4        2.45       -1.24      2.82 o 
  -2   4   4      340.14      394.75     16.35 o 
  -1   4   4      843.07      845.77     49.54 o 
   0   4   4        2.73        1.82      3.34 o 
   1   4   4      712.85      707.70     24.25 o 
   2   4   4     1992.08     2035.32     77.80 o 
   3   4   4     2407.55     2354.30     82.44 o 
   4   4   4      290.66      329.85     16.14 o 
   5   4   4      369.51      360.76     17.22 o 
   6   4   4      294.93      277.30     15.46 o 
   7   4   4      225.35      235.25     14.61 o 
   8   4   4        3.31        2.58      4.60 o 
   9   4   4      480.90      491.44     22.16 o 
  10   4   4      111.16      134.61     21.07 o 
  11   4   4      203.19      220.48     16.50 o 
  12   4   4       12.20       14.94      6.96 o 
  13   4   4        1.02        6.48      6.41 o 
 -13   5   4       30.57       13.14      7.40 o 
 -12   5   4       14.75       34.87      8.31 o 
 -11   5   4       71.93       47.66     14.53 o 
 -10   5   4      527.44      532.80     19.23 o 
  -9   5   4       71.48       61.62      7.47 o 
  -8   5   4       36.13       45.58      6.60 o 
  -7   5   4        2.31       -3.86      4.23 o 
  -6   5   4        0.43       -0.09      3.90 o 
  -5   5   4       10.59        4.26      4.74 o 
  -4   5   4      104.51      101.10      9.62 o 
  -3   5   4        9.47        1.42      4.16 o 
  -2   5   4      162.44      196.28     13.07 o 
  -1   5   4      715.95      708.99     25.83 o 
   0   5   4       20.68       29.55     10.08 o 
   1   5   4       40.27       36.73      7.00 o 
   2   5   4       48.81       38.04      7.42 o 
   3   5   4      822.91      878.79     46.63 o 
   4   5   4        3.18        2.64      6.87 o 
   5   5   4      178.32      194.30     16.11 o 
   6   5   4        1.89       -2.47      4.72 o 
   7   5   4      190.97      219.21     16.30 o 
   8   5   4        5.06       14.31      6.60 o 
   9   5   4       50.17       47.54      9.67 o 
  10   5   4        6.19        6.38      6.50 o 
  -9   6   4       41.52       38.83      9.30 o 
  -8   6   4       17.47       29.53      8.26 o 
  -7   6   4        4.41       -0.06      5.69 o 
  -6   6   4      201.03      223.77     17.69 o 
  -5   6   4       12.75       31.57     12.54 o 
  -4   6   4       37.96       41.07      8.72 o 
  -3   6   4      272.40      236.14     23.55 o 
  -2   6   4       10.04        6.01      7.54 o 
  -1   6   4        8.75       17.98     10.60 o 
   0   6   4      199.21      176.79     22.82 o 
   1   6   4       57.23       52.53     15.00 o 
   2   6   4       20.70       24.11     11.37 o 
   3   6   4      139.41      146.43     14.34 o 
   4   6   4       45.18       50.27     15.04 o 
   5   6   4       79.76       84.73     28.22 o 
   6   6   4       54.14       42.84     14.27 o 
   7   6   4       27.19       44.26      9.80 o 
 -19   1   5        6.64       12.63      6.58 o 
 -18   1   5       10.06       10.39      5.20 o 
 -17   1   5        8.21        8.51      4.34 o 
 -16   1   5       65.30       58.90      7.54 o 
 -15   1   5      195.86      182.59     10.67 o 
 -14   1   5      294.17      296.81     12.57 o 
 -13   1   5       38.81       50.76     10.06 o 
 -12   1   5        7.62        3.28      3.00 o 
 -11   1   5      365.75      336.98      9.95 o 
 -10   1   5        9.20       13.10      5.15 o 
  -9   1   5      616.09      579.93     15.42 o 
  -8   1   5     3033.67     3187.60    119.21 o 
  -7   1   5      874.08      833.82     19.75 o 
  -6   1   5       38.48       44.46      2.62 o 
  -5   1   5       38.53       40.72      2.58 o 
  -4   1   5      851.18      855.33     21.86 o 
  -3   1   5     4542.27     4616.84     96.21 o 
  -2   1   5       49.13       28.44      3.19 o 
  -1   1   5     2052.68     2234.29     34.88 o 
   0   1   5      155.35      172.73      5.51 o 
   1   1   5      530.51      547.76     10.88 o 
   2   1   5     7159.81     7179.14    106.39 o 
   3   1   5       57.69       49.35      8.57 o 
   4   1   5      514.79      562.46     12.18 o 
   5   1   5      443.69      437.71     10.56 o 
   6   1   5      348.57      366.94      9.80 o 
   7   1   5       15.34        7.71      2.39 o 
   8   1   5       88.43       96.07      5.65 o 
   9   1   5       20.48       14.75      3.19 o 
  10   1   5      137.72      155.11     10.73 o 
  11   1   5        0.93        1.85      3.42 o 
  12   1   5       26.46       23.33      9.37 o 
  13   1   5        0.10       -3.36      4.24 o 
  14   1   5       81.79       76.35     10.55 o 
  15   1   5      107.23      107.92     33.75 o 
  16   1   5       14.04       15.16      7.47 o 
 -18   2   5       10.40       11.72      5.19 o 
 -17   2   5       72.82       80.84      9.21 o 
 -16   2   5       31.46       32.51      6.09 o 
 -15   2   5       24.83       27.07      5.33 o 
 -14   2   5       92.07      111.08      8.51 o 
 -13   2   5        1.52        0.43      2.48 o 
 -12   2   5     1376.32     1314.18     26.27 o 
 -11   2   5      515.57      514.20     13.52 o 
 -10   2   5      120.08      133.91      7.59 o 
  -9   2   5      660.93      637.31     16.84 o 
  -8   2   5      439.46      446.69     12.84 o 
  -7   2   5     2544.83     2487.00     39.84 o 
  -6   2   5     1199.84     1219.29     21.51 o 
  -5   2   5      298.51      286.29      7.39 o 
  -4   2   5      727.73      667.01     15.52 o 
  -3   2   5        0.89        0.34      1.28 o 
  -2   2   5     4750.41     5000.85    107.97 o 
  -1   2   5     1494.37     1587.99     31.77 o 
   0   2   5     1086.19     1023.32     35.33 o 
   1   2   5     3112.28     3166.55     58.49 o 
   2   2   5      133.25      139.65      8.75 o 
   3   2   5      706.00      663.79     11.67 o 
   4   2   5        6.39        7.16      1.80 o 
   5   2   5      196.60      184.21      5.43 o 
   6   2   5      212.61      217.71      8.58 o 
   7   2   5        0.53       -0.41      2.15 o 
   8   2   5      208.37      221.82     15.86 o 
   9   2   5       14.46       17.88      4.83 o 
  10   2   5      270.22      297.31     12.39 o 
  11   2   5       74.59       74.18      7.46 o 
  12   2   5       20.06       11.32      4.59 o 
  13   2   5       22.80       11.22      6.05 o 
  14   2   5        1.78       -0.48      8.06 o 
  15   2   5       16.82       18.71     11.21 o 
 -17   3   5       34.52       47.34     15.90 o 
 -16   3   5       10.09        5.40      4.94 o 
 -15   3   5       90.65      102.85     18.39 o 
 -14   3   5       16.72        8.64      3.87 o 
 -13   3   5       33.09       34.41      5.68 o 
 -12   3   5       74.08       58.50      5.77 o 
 -11   3   5      228.63      225.17      9.10 o 
 -10   3   5      533.02      527.78     16.02 o 
  -9   3   5       26.09       20.88      4.12 o 
  -8   3   5       85.10       77.47      5.94 o 
  -7   3   5     1323.30     1288.40     54.94 o 
  -6   3   5      243.85      252.42      7.75 o 
  -5   3   5      240.32      206.42      6.75 o 
  -4   3   5      532.64      539.97     13.55 o 
  -3   3   5        8.41        3.90      1.77 o 
  -2   3   5      630.07      590.34     36.01 o 
  -1   3   5     1104.69     1189.57     32.77 o 
   0   3   5       11.66        5.34      3.11 o 
   1   3   5      284.67      307.92     13.57 o 
   2   3   5      148.15      118.18     10.99 o 
   3   3   5      336.72      362.73     15.69 o 
   4   3   5      709.39      670.77     17.30 o 
   5   3   5      162.21      134.53     10.32 o 
   6   3   5        1.11        4.22      3.73 o 
   7   3   5        4.74        3.58      4.05 o 
   8   3   5        7.27        5.97      6.25 o 
   9   3   5      277.36      292.29     16.09 o 
  10   3   5       40.79       33.43      7.42 o 
  11   3   5        0.05        3.27      5.24 o 
  12   3   5       94.14       91.56     21.03 o 
  13   3   5       14.86       11.16      6.39 o 
  14   3   5       29.54       40.40     13.91 o 
 -16   4   5       10.70        3.37      4.95 o 
 -15   4   5        0.21       -0.04      4.13 o 
 -14   4   5        3.07       -1.85      3.41 o 
 -13   4   5       20.06       17.47      4.42 o 
 -12   4   5        5.20        7.30      4.40 o 
 -11   4   5       68.36       75.02      8.14 o 
 -10   4   5      341.75      338.68     23.11 o 
  -9   4   5      141.64      137.52     16.91 o 
  -8   4   5        3.97        3.26      5.14 o 
  -7   4   5        0.24       -4.83      3.22 o 
  -6   4   5       51.28       50.80      7.52 o 
  -5   4   5       28.13       28.31      5.54 o 
  -4   4   5      349.83      323.82     14.70 o 
  -3   4   5        1.84        4.33      3.77 o 
  -2   4   5      156.52      163.25     14.53 o 
  -1   4   5        7.70        1.61      3.58 o 
   0   4   5       38.63       37.42      6.41 o 
   1   4   5        0.49       -4.57      8.55 o 
   2   4   5       60.27       54.75      7.79 o 
   3   4   5      617.36      580.35     22.52 o 
   4   4   5      373.06      363.98     17.33 o 
   5   4   5       90.78       79.21      9.51 o 
   6   4   5        3.42       -6.42      8.65 o 
   7   4   5        9.64       12.08      7.74 o 
   8   4   5        6.15       10.04      5.35 o 
   9   4   5        0.26        8.84      6.83 o 
  10   4   5       20.51       18.54      6.65 o 
  11   4   5       10.69       26.36      7.92 o 
  12   4   5        0.86       10.58      6.76 o 
 -13   5   5       12.77       19.82      6.08 o 
 -12   5   5        0.34       -0.54      4.32 o 
 -11   5   5       16.02        8.18      4.93 o 
 -10   5   5       22.71       16.62      5.24 o 
  -9   5   5       20.20       18.29      5.04 o 
  -8   5   5       44.35       44.41      6.63 o 
  -7   5   5      101.49       83.00      9.58 o 
  -6   5   5       60.52       64.99     12.92 o 
  -5   5   5        6.45        4.42      4.39 o 
  -4   5   5       14.05       13.56      4.93 o 
  -3   5   5       84.78       81.22     14.51 o 
  -2   5   5      553.21      622.81     23.92 o 
  -1   5   5       39.54       38.61      7.38 o 
   0   5   5      106.43      123.96     11.29 o 
   1   5   5        0.09        2.14      4.31 o 
   2   5   5        4.02        6.91      5.02 o 
   3   5   5      376.33      397.89     30.48 o 
   4   5   5        1.93        0.70     12.32 o 
   5   5   5       54.26       48.75      8.75 o 
   6   5   5      172.42      179.11     14.89 o 
   7   5   5       46.06       43.01      9.17 o 
   8   5   5       92.29      118.81     23.50 o 
   9   5   5       47.55       42.71     11.79 o 
  10   5   5       31.50       29.73      8.41 o 
  -9   6   5       59.35       51.91     10.15 o 
  -8   6   5       34.09       28.14      8.28 o 
  -7   6   5      134.89      168.80     16.05 o 
  -6   6   5       64.96       69.24     11.02 o 
  -3   6   5       28.35       17.74     10.16 o 
  -2   6   5        6.64        2.30      7.74 o 
  -1   6   5       49.61       66.34      9.92 o 
   0   6   5       71.24       57.38      9.83 o 
   1   6   5      172.42      189.38     15.28 o 
   2   6   5        2.49        3.74      5.90 o 
   3   6   5       71.15       71.80     11.28 o 
   4   6   5        0.01        1.40      6.61 o 
   5   6   5        6.67        2.59     10.85 o 
   6   6   5       41.37       40.36      9.41 o 
 -19   0   6      652.55      646.52     39.31 o 
 -18   0   6        9.09       -5.52      6.97 o 
 -17   0   6      234.38      242.23     22.78 o 
 -16   0   6       66.60       53.22     12.42 o 
 -15   0   6        0.66       -4.08      3.43 o 
 -14   0   6      509.20      496.43     20.61 o 
 -13   0   6       74.49       95.21     12.74 o 
 -12   0   6     1104.66     1075.31     31.93 o 
 -11   0   6      787.05      748.30     43.33 o 
 -10   0   6     1476.76     1300.02     49.20 o 
  -9   0   6      270.27      251.10     16.21 o 
  -8   0   6     2784.89     2643.28     60.38 o 
  -7   0   6     1468.25     1516.14     36.95 o 
  -6   0   6      372.31      435.12     10.97 o 
  -5   0   6     2222.91     2381.18     42.99 o 
  -4   0   6      578.47      578.74     17.96 o 
  -3   0   6     2065.78     1939.27     35.52 o 
  -2   0   6      348.80      375.03      9.14 o 
  -1   0   6    18165.41    18064.16    472.89 o 
   0   0   6     1567.22     1616.30     29.59 o 
   1   0   6      691.91      653.79     18.15 o 
   2   0   6       39.75       37.60      5.83 o 
   3   0   6       19.53       27.40      4.01 o 
   4   0   6      782.25      803.59     22.80 o 
   5   0   6       97.50      107.47      7.39 o 
   6   0   6      839.73      869.14     25.25 o 
   7   0   6      148.39      124.92      8.72 o 
   8   0   6      641.66      671.51     22.28 o 
   9   0   6      298.97      307.40     14.37 o 
  10   0   6       86.74      101.14      9.14 o 
  11   0   6      790.80      894.68     42.66 o 
  12   0   6      439.20      451.57     29.19 o 
  13   0   6      416.37      458.54     30.32 o 
  14   0   6       22.44       33.58     11.77 o 
  15   0   6       36.38       26.45     10.89 o 
 -19   1   6        1.56       -1.68      4.71 o 
 -18   1   6       12.98       13.67      7.40 o 
 -17   1   6      200.82      196.44     11.98 o 
 -16   1   6       21.19       19.32      6.06 o 
 -15   1   6      350.94      381.12     14.79 o 
 -14   1   6      488.86      465.29     16.02 o 
 -13   1   6      185.40      147.90      8.89 o 
 -12   1   6      714.57      638.19     18.26 o 
 -11   1   6       26.47       35.75      4.63 o 
 -10   1   6      115.31      114.12     10.45 o 
  -9   1   6      448.23      466.44     13.47 o 
  -8   1   6     3035.33     2958.52     46.49 o 
  -7   1   6       93.15       80.66      3.73 o 
  -6   1   6     4403.50     4264.79     64.53 o 
  -5   1   6       51.09       53.41      3.01 o 
  -4   1   6      944.85      929.04     17.77 o 
  -3   1   6      304.86      291.92      6.30 o 
  -2   1   6       14.73       13.69      1.63 o 
  -1   1   6      890.07     1006.79     20.76 o 
   0   1   6     5513.37     5556.32     83.09 o 
   1   1   6     3330.41     3298.79     51.13 o 
   2   1   6     5365.29     5464.83     82.39 o 
   3   1   6      863.89      815.46     15.96 o 
   4   1   6       42.11       33.16      3.10 o 
   5   1   6       17.86       23.37      8.91 o 
   6   1   6      112.52      115.06      5.75 o 
   7   1   6     1702.83     1765.41     31.71 o 
   8   1   6        3.73        4.11      2.56 o 
   9   1   6      905.70      907.86     23.83 o 
  10   1   6        1.20        1.78      3.25 o 
  11   1   6      475.97      458.82     16.25 o 
  12   1   6        7.83        9.88      5.56 o 
  13   1   6       10.48        4.68      5.24 o 
  14   1   6        1.35        6.37      5.64 o 
  15   1   6      127.44      136.16     14.18 o 
 -19   2   6       17.93       22.51      7.05 o 
 -18   2   6        7.54        6.09      4.78 o 
 -17   2   6       61.26       65.53      8.09 o 
 -16   2   6        0.25       -3.06      3.64 o 
 -15   2   6       54.71       38.18      6.01 o 
 -14   2   6       34.54       50.38      7.30 o 
 -13   2   6       72.23       59.51      8.84 o 
 -12   2   6      618.99      571.66     17.05 o 
 -11   2   6      533.33      495.63     15.31 o 
 -10   2   6      320.33      272.29     13.26 o 
  -9   2   6        4.49        8.41      2.82 o 
  -8   2   6       18.27       10.87      2.03 o 
  -7   2   6      464.23      480.03     10.84 o 
  -6   2   6      499.92      516.16     11.26 o 
  -5   2   6       94.92       83.69      5.70 o 
  -4   2   6      426.38      394.49     11.20 o 
  -3   2   6       77.22       69.82      3.40 o 
  -2   2   6      469.87      573.25     28.93 o 
  -1   2   6      588.20      586.27     15.17 o 
   0   2   6     1144.15     1247.24     26.70 o 
   1   2   6       87.69       67.98      5.53 o 
   2   2   6     1632.92     1602.67     23.95 o 
   3   2   6      588.45      612.86     11.04 o 
   4   2   6      101.24       84.46      4.61 o 
   5   2   6      988.58      950.88     19.13 o 
   6   2   6      311.56      315.11     12.82 o 
   7   2   6       42.34       41.53      4.32 o 
   8   2   6       29.29       30.05      4.14 o 
   9   2   6       38.79       37.37      8.12 o 
  10   2   6        7.13       13.98      4.34 o 
  11   2   6       18.34       13.96     15.16 o 
  12   2   6       25.84       38.07      8.35 o 
  13   2   6      152.30      126.80     19.19 o 
  14   2   6        0.29       -3.10      7.42 o 
 -17   3   6       33.00       33.61      6.59 o 
 -16   3   6        6.94        4.37      6.10 o 
 -15   3   6       61.91       63.26      7.53 o 
 -14   3   6      273.57      290.16     11.35 o 
 -13   3   6        0.98        0.75      2.83 o 
 -12   3   6      275.03      283.67     10.64 o 
 -11   3   6      503.51      531.43     20.70 o 
 -10   3   6     1188.48     1131.27     26.89 o 
  -9   3   6        0.55       -2.73      2.27 o 
  -8   3   6      184.26      167.59      7.93 o 
  -7   3   6        2.74        3.29      1.98 o 
  -6   3   6     1553.00     1555.14     30.19 o 
  -5   3   6     1992.19     1942.14     39.40 o 
  -4   3   6     1009.78     1045.52     84.24 o 
  -3   3   6     2212.03     2217.11    119.19 o 
  -2   3   6      442.09      477.92     31.45 o 
  -1   3   6      669.27      709.70     22.92 o 
   0   3   6      150.93      155.92     10.13 o 
   1   3   6       85.54       87.89      9.15 o 
   2   3   6      116.88      131.36      9.85 o 
   3   3   6     1097.08     1038.83     31.51 o 
   4   3   6      236.13      268.72     14.04 o 
   5   3   6       53.89       44.85      6.87 o 
   6   3   6     2087.36     1989.47     57.61 o 
   7   3   6        7.38       13.06      4.79 o 
   8   3   6      513.10      508.74     21.67 o 
   9   3   6       59.20       66.17      9.57 o 
  10   3   6        0.04       -2.62      4.49 o 
  11   3   6       98.71       84.20     11.25 o 
  12   3   6      231.64      254.05     22.48 o 
  13   3   6       59.94       67.34     11.31 o 
 -16   4   6       29.87       41.90      9.01 o 
 -15   4   6       91.80      103.35     10.15 o 
 -14   4   6      160.66      179.95     12.07 o 
 -13   4   6       38.24       39.91      6.47 o 
 -12   4   6       10.17       19.51      5.58 o 
 -11   4   6       95.83       96.00      8.79 o 
 -10   4   6      109.37      118.09     12.50 o 
  -9   4   6      812.07      786.12     27.18 o 
  -8   4   6       36.23       22.96      5.96 o 
  -7   4   6      534.73      539.24     21.08 o 
  -6   4   6       32.00       47.41      7.48 o 
  -5   4   6      241.83      254.71     29.63 o 
  -4   4   6       53.16       51.37      9.62 o 
  -3   4   6      316.74      302.92     14.61 o 
  -2   4   6       11.16        6.69      4.62 o 
  -1   4   6      199.83      198.71     31.81 o 
   0   4   6      527.65      466.08     19.27 o 
   1   4   6        3.20        1.63      4.04 o 
   2   4   6      777.78      788.11     66.87 o 
   3   4   6       76.16       63.56      8.66 o 
   4   4   6      208.20      206.13     13.65 o 
   5   4   6        8.06        9.49      4.60 o 
   6   4   6       12.27        4.73      4.56 o 
   7   4   6        0.84       -1.27      4.12 o 
   8   4   6       94.82       98.71     29.79 o 
   9   4   6        0.76        0.31      5.21 o 
  10   4   6      131.90      122.65     13.23 o 
  11   4   6        0.69       -7.66      5.10 o 
  12   4   6        4.28        1.56      5.92 o 
 -13   5   6       16.03       16.85      6.08 o 
 -12   5   6      112.50      142.52     15.35 o 
 -11   5   6      172.47      190.79     12.60 o 
 -10   5   6       65.64       57.69      7.71 o 
  -9   5   6      291.81      309.98     45.06 o 
  -8   5   6        9.93        2.01      4.62 o 
  -7   5   6       25.63       16.14      5.90 o 
  -6   5   6       46.14       63.23      8.96 o 
  -5   5   6      761.43      717.56     43.14 o 
  -4   5   6      126.77      147.47     11.70 o 
  -3   5   6      570.83      634.65     24.33 o 
  -2   5   6      252.89      273.76     15.84 o 
  -1   5   6      407.40      484.48     21.27 o 
   0   5   6      102.06       86.39     10.19 o 
   1   5   6        1.80        2.56      4.39 o 
   2   5   6       30.30       40.85      8.06 o 
   3   5   6      144.12      137.23     12.99 o 
   4   5   6      678.18      660.03     26.97 o 
   5   5   6      172.15      175.54     16.63 o 
   6   5   6      435.47      438.81     21.86 o 
   7   5   6        0.68       -0.33      5.28 o 
   8   5   6       79.62       75.75     11.39 o 
   9   5   6        4.06        6.64      6.35 o 
  -9   6   6       74.45       78.51     11.98 o 
  -8   6   6        6.57        9.90      6.19 o 
  -7   6   6      174.05      202.83     17.31 o 
  -6   6   6       24.41       26.17     10.36 o 
  -4   6   6       10.71       18.38      8.75 o 
  -3   6   6        7.49        7.32      5.69 o 
  -2   6   6       31.53       32.70      7.54 o 
  -1   6   6        3.24       -1.84      5.20 o 
   0   6   6       95.72      111.27     12.48 o 
   1   6   6      164.02      188.50     15.63 o 
   2   6   6       37.72       34.93     11.57 o 
   3   6   6       15.03       13.78     13.61 o 
   4   6   6        7.18        8.19      6.63 o 
   5   6   6       21.83       14.11      6.96 o 
 -19   1   7       16.54       26.46      6.32 o 
 -18   1   7       87.10      102.89      9.87 o 
 -17   1   7       16.27       10.84      4.70 o 
 -16   1   7       52.64       43.53      6.47 o 
 -15   1   7      223.82      212.84     11.56 o 
 -14   1   7      110.98      113.78      8.50 o 
 -13   1   7      171.53      150.26      9.18 o 
 -12   1   7      159.06      162.74      8.99 o 
 -11   1   7       64.78       64.02      5.86 o 
 -10   1   7       61.82       57.30      5.35 o 
  -9   1   7     1589.01     1655.73     28.35 o 
  -8   1   7       24.31       23.35      4.09 o 
  -7   1   7      397.96      400.21      9.43 o 
  -6   1   7      965.37      982.85     17.99 o 
  -5   1   7       83.69       86.80      3.57 o 
  -4   1   7     2190.24     2198.30     31.56 o 
  -3   1   7      376.77      384.37      8.88 o 
  -2   1   7      332.67      395.45      8.41 o 
  -1   1   7       29.53       24.82      2.36 o 
   0   1   7      255.61      255.51      6.89 o 
   1   1   7      617.02      567.25     12.04 o 
   2   1   7       52.71       61.75      3.89 o 
   3   1   7     1426.74     1455.78     25.88 o 
   4   1   7      211.82      234.04      9.05 o 
   5   1   7       57.45       53.64      4.22 o 
   6   1   7        1.62       -0.36      3.00 o 
   7   1   7      135.06      131.81      9.54 o 
   8   1   7      131.45      126.75      6.88 o 
   9   1   7        6.61        5.51      3.83 o 
  10   1   7       35.31       38.04      8.64 o 
  11   1   7       95.66      117.36     22.02 o 
  12   1   7        8.63        7.19      5.45 o 
  13   1   7       85.81       91.11     11.29 o 
  14   1   7       17.84        8.20      6.23 o 
 -19   2   7       20.56       12.45      6.64 o 
 -18   2   7        8.80       10.88      5.45 o 
 -17   2   7        2.39       -2.10      4.14 o 
 -16   2   7        0.01        0.57      3.69 o 
 -15   2   7        2.80        0.12      3.59 o 
 -14   2   7        5.24       -0.86      2.79 o 
 -13   2   7      103.15      108.73      8.01 o 
 -12   2   7        6.27        4.15      3.66 o 
 -11   2   7      209.49      185.74      9.21 o 
 -10   2   7      334.40      343.96     19.74 o 
  -9   2   7       41.74       41.03      5.75 o 
  -8   2   7        1.11        1.09      1.63 o 
  -7   2   7       34.28       38.31      5.36 o 
  -6   2   7      167.92      199.61     11.00 o 
  -5   2   7      195.57      164.13      5.55 o 
  -4   2   7       20.97       23.90      2.31 o 
  -3   2   7      218.00      243.91     10.18 o 
  -2   2   7       97.38       87.65      7.06 o 
  -1   2   7       38.78       22.99      3.57 o 
   0   2   7     1760.89     1814.57     43.71 o 
   1   2   7      681.91      743.23     14.67 o 
   2   2   7     1007.90     1049.02     19.75 o 
   3   2   7     2290.03     2283.57     38.30 o 
   4   2   7      165.90      182.02      6.66 o 
   5   2   7      766.60      761.53     16.64 o 
   6   2   7       79.00       88.85     10.05 o 
   7   2   7      639.72      610.79     18.14 o 
   8   2   7      247.03      255.87     11.22 o 
   9   2   7      136.54      131.19     11.70 o 
  10   2   7      780.44      803.91     29.58 o 
  11   2   7        4.12        2.93      5.41 o 
  12   2   7      258.27      300.43     18.37 o 
  13   2   7       82.41       70.47     15.88 o 
  14   2   7        0.15        2.62      8.67 o 
 -18   3   7       55.02       55.51      8.46 o 
 -17   3   7        7.80       11.40      5.89 o 
 -16   3   7      269.19      284.02     14.45 o 
 -15   3   7       10.04        8.97      5.42 o 
 -14   3   7      166.58      159.10     12.73 o 
 -13   3   7       59.25       59.12      5.99 o 
 -12   3   7       39.53       33.06      5.22 o 
 -11   3   7      537.78      537.42     16.83 o 
 -10   3   7       31.92       38.43      4.96 o 
  -9   3   7      914.14      918.47     22.69 o 
  -8   3   7      641.47      633.70     17.20 o 
  -7   3   7       11.51       10.63      3.04 o 
  -6   3   7      210.07      202.51      8.77 o 
  -5   3   7      194.12      182.27      8.46 o 
  -4   3   7      459.18      453.13     17.08 o 
  -3   3   7       38.15       37.66      9.96 o 
  -2   3   7      114.16       99.47      8.47 o 
  -1   3   7      154.30      134.27      9.89 o 
   0   3   7       10.65       10.62      7.04 o 
   1   3   7      681.11      637.03     22.40 o 
   2   3   7       23.30       14.39      4.78 o 
   3   3   7      118.77      141.60     10.87 o 
   4   3   7      221.82      228.22     27.68 o 
   5   3   7      122.14      128.47     10.95 o 
   6   3   7       33.28       38.84      7.05 o 
   7   3   7      142.55      143.96     12.15 o 
   8   3   7       53.29       52.70     25.34 o 
   9   3   7      303.07      295.62     21.57 o 
  10   3   7       18.65       17.91      6.72 o 
  11   3   7      216.56      272.71     34.35 o 
  12   3   7        3.55       -1.75      5.60 o 
  13   3   7        0.01       -8.53      5.68 o 
 -16   4   7        2.25       -2.67      5.44 o 
 -15   4   7       37.49       39.87      7.50 o 
 -14   4   7        6.17       10.31      5.17 o 
 -13   4   7        2.97        6.89      4.59 o 
 -12   4   7        4.38       -2.76      3.80 o 
 -11   4   7       71.65       66.30      9.05 o 
 -10   4   7       44.54       51.16      7.97 o 
  -9   4   7       26.53       24.03      5.91 o 
  -8   4   7      216.51      207.83     13.41 o 
  -7   4   7        2.62       -1.21      3.48 o 
  -6   4   7      144.57      127.23      9.18 o 
  -5   4   7       28.23       24.38      5.45 o 
  -4   4   7        4.42        5.67      4.04 o 
  -3   4   7       31.72       29.44      6.09 o 
  -2   4   7       91.17       83.72      8.83 o 
  -1   4   7        9.19        8.00      4.20 o 
   0   4   7       33.35       32.25      8.91 o 
   1   4   7       62.09       49.12      7.44 o 
   2   4   7      165.21      162.81     12.54 o 
   3   4   7       98.72       97.52     10.46 o 
   4   4   7        5.31        2.83      4.18 o 
   5   4   7      225.23      243.59     15.43 o 
   6   4   7       67.91       70.70      9.95 o 
   7   4   7       40.66       39.92      8.29 o 
   8   4   7       22.92       24.14      7.28 o 
   9   4   7       22.38       20.91      7.52 o 
  10   4   7        1.74       12.35      6.58 o 
  11   4   7        3.35       12.16      6.85 o 
 -13   5   7       28.12       23.16      6.67 o 
 -12   5   7       14.33       11.62      7.08 o 
 -11   5   7       41.77       37.22      7.06 o 
 -10   5   7       77.99       64.09     16.45 o 
  -9   5   7       29.19       31.19      7.16 o 
  -8   5   7        0.40        1.09      4.47 o 
  -7   5   7        0.19       -0.74      4.02 o 
  -6   5   7      276.60      221.10     14.57 o 
  -5   5   7        0.36        1.22      4.32 o 
  -4   5   7      398.18      407.50     27.66 o 
  -3   5   7       22.08       22.22      6.11 o 
  -2   5   7      348.10      324.25     16.99 o 
  -1   5   7       15.97       15.44      5.73 o 
   0   5   7       42.33       37.58      7.74 o 
   1   5   7      215.23      209.96     22.42 o 
   2   5   7        2.83        0.28      5.17 o 
   3   5   7      113.84       96.39     14.25 o 
   4   5   7       60.08       71.61     13.32 o 
   5   5   7       32.82       18.85      6.97 o 
   6   5   7       81.45       81.59     11.26 o 
   7   5   7       14.92        8.45      6.14 o 
   8   5   7       30.70       29.84      8.32 o 
  -9   6   7        2.13        6.84      6.74 o 
  -8   6   7       15.35       11.93      8.79 o 
  -7   6   7      107.56       88.72     14.94 o 
  -6   6   7       85.80       69.42     10.27 o 
  -5   6   7      191.33      211.38     21.01 o 
  -4   6   7      102.02       79.30     14.68 o 
  -3   6   7        1.86        0.27      5.35 o 
  -2   6   7       16.39       21.40      8.65 o 
  -1   6   7        0.28        5.04      5.86 o 
   0   6   7      119.26      122.53     14.59 o 
   1   6   7      184.28      171.14     28.12 o 
   2   6   7       54.23       57.66     10.63 o 
   3   6   7       70.68       78.77     12.19 o 
   4   6   7       73.28       75.43      9.79 o 
 -19   0   8       22.44       30.28     12.26 o 
 -18   0   8      431.34      446.93     31.00 o 
 -17   0   8       16.32       15.26     13.36 o 
 -16   0   8      525.84      518.74     22.53 o 
 -15   0   8       84.87       82.82      9.95 o 
 -14   0   8      745.86      776.02     48.55 o 
 -13   0   8      754.04      741.00     25.63 o 
 -12   0   8     1926.38     1914.12     49.59 o 
 -11   0   8     1423.42     1410.58     54.48 o 
 -10   0   8       23.62       20.38      5.85 o 
  -9   0   8       99.09      108.40      7.88 o 
  -8   0   8     2981.83     2962.49     54.38 o 
  -7   0   8     1252.74     1337.07     27.16 o 
  -6   0   8      713.70      702.57     19.59 o 
  -5   0   8     2021.59     2063.96     40.25 o 
  -4   0   8     6153.40     6393.06    109.53 o 
  -3   0   8    11086.40    11379.00    190.93 o 
  -2   0   8       95.16      103.92      9.01 o 
  -1   0   8      677.26      610.70     13.85 o 
   0   0   8        9.58       13.67      1.98 o 
   1   0   8     1573.76     1462.82     28.09 o 
   2   0   8      914.43      835.88     23.64 o 
   3   0   8     1477.31     1458.59     37.11 o 
   4   0   8      928.59      834.72     24.71 o 
   5   0   8     2819.95     2733.19     64.51 o 
   6   0   8      156.79      169.06     21.87 o 
   7   0   8       42.52       45.15      6.68 o 
   8   0   8       57.34       50.60      7.34 o 
   9   0   8       11.96       14.19      5.10 o 
  10   0   8      134.41      151.81     11.71 o 
  11   0   8        4.98       -6.13      5.68 o 
  12   0   8      407.22      430.84     29.51 o 
  13   0   8        9.10        8.14      9.60 o 
  14   0   8      183.74      206.50     23.02 o 
 -19   1   8        5.78       -3.82      4.50 o 
 -18   1   8      130.32      142.27     11.23 o 
 -17   1   8       53.88       45.70      6.99 o 
 -16   1   8      177.25      189.26     11.42 o 
 -15   1   8      153.04      126.15      9.26 o 
 -14   1   8        3.57        3.73      3.49 o 
 -13   1   8      549.22      510.53     16.53 o 
 -12   1   8      224.14      213.19      9.99 o 
 -11   1   8       33.10       34.75      4.71 o 
 -10   1   8      206.29      206.72     11.02 o 
  -9   1   8      287.18      259.71      8.83 o 
  -8   1   8      102.50       90.12      4.13 o 
  -7   1   8     3119.06     3075.12     43.44 o 
  -6   1   8      206.41      221.42      6.55 o 
  -5   1   8       67.87       58.95      3.21 o 
  -4   1   8      139.70      136.10      4.44 o 
  -3   1   8      998.88      937.98     15.64 o 
  -2   1   8      790.28      800.14     13.87 o 
  -1   1   8      424.64      368.86      9.06 o 
   0   1   8     2395.82     2376.18     38.66 o 
   1   1   8     6621.86     6473.80    105.65 o 
   2   1   8        0.18        0.75      1.68 o 
   3   1   8       87.30       83.71      4.74 o 
   4   1   8        0.26       -2.62      1.75 o 
   5   1   8        3.41        2.38      2.09 o 
   6   1   8     1712.24     1769.11     32.32 o 
   7   1   8       33.80       43.94      4.63 o 
   8   1   8      545.59      574.11     24.09 o 
   9   1   8        8.17        7.93      3.41 o 
  10   1   8      127.99      134.41     17.67 o 
  11   1   8       28.41       17.85      5.84 o 
  12   1   8        0.06        0.17      4.84 o 
  13   1   8       20.29       12.22     13.57 o 
  14   1   8      128.45      145.89     14.39 o 
 -19   2   8        1.19        5.00      5.24 o 
 -18   2   8      235.26      238.16     13.90 o 
 -17   2   8       31.06       30.25      6.37 o 
 -16   2   8        1.24        5.52      4.26 o 
 -15   2   8      251.29      245.11     12.30 o 
 -14   2   8        0.57        1.92      3.20 o 
 -13   2   8       77.82       83.59     11.34 o 
 -12   2   8      784.43      795.22     34.35 o 
 -11   2   8      244.55      242.12     10.25 o 
 -10   2   8      100.03       80.70      8.40 o 
  -9   2   8     1283.75     1207.16     27.07 o 
  -8   2   8      309.93      309.54     10.25 o 
  -7   2   8       89.98       86.79      4.58 o 
  -6   2   8     1876.37     1863.93     31.64 o 
  -5   2   8      398.19      403.69     14.04 o 
  -4   2   8      510.52      531.12     11.62 o 
  -3   2   8      766.38      766.08     17.52 o 
  -2   2   8      743.25      770.06     19.33 o 
  -1   2   8      581.84      609.00     21.14 o 
   0   2   8      491.56      483.24     14.27 o 
   1   2   8     1968.87     1986.11     40.66 o 
   2   2   8      183.51      176.37      8.58 o 
   3   2   8      218.44      233.83      9.93 o 
   4   2   8       95.22       80.45      6.63 o 
   5   2   8      116.01      111.50      7.74 o 
   6   2   8      307.09      302.38     12.07 o 
   7   2   8       72.02       83.95      7.31 o 
   8   2   8      633.66      623.53     19.31 o 
   9   2   8      259.25      279.15     18.16 o 
  10   2   8       64.60       77.25     10.49 o 
  11   2   8        1.35       -0.34      5.01 o 
  12   2   8      161.26      192.43     16.04 o 
  13   2   8       71.59       74.34     16.73 o 
 -17   3   8        0.32        4.45      5.11 o 
 -16   3   8        1.13        6.18      4.67 o 
 -15   3   8        0.60        1.53      4.13 o 
 -14   3   8       13.70       10.74      3.88 o 
 -13   3   8       23.49       26.17      6.58 o 
 -12   3   8      242.82      190.06     12.15 o 
 -11   3   8      604.12      636.99     18.64 o 
 -10   3   8      533.38      518.93     26.69 o 
  -9   3   8       97.29       98.77      9.36 o 
  -8   3   8       16.07       19.30      5.24 o 
  -7   3   8      105.12      102.69     10.81 o 
  -6   3   8     1159.30     1168.30     27.05 o 
  -5   3   8        0.03        0.87      2.48 o 
  -4   3   8      124.23      111.64      8.90 o 
  -3   3   8      199.48      226.80     12.06 o 
  -2   3   8      170.69      155.01     16.73 o 
  -1   3   8      139.14      155.71     10.82 o 
   0   3   8       55.64       61.26      7.57 o 
   1   3   8       13.69       11.71      4.14 o 
   2   3   8      376.90      373.13     24.27 o 
   3   3   8        4.26        1.79      3.76 o 
   4   3   8      488.80      507.80     16.83 o 
   5   3   8       80.60       89.39      7.82 o 
   6   3   8      180.78      180.37     14.80 o 
   7   3   8        3.27        6.83      3.84 o 
   8   3   8       22.77       12.50      5.76 o 
   9   3   8       29.59       22.98      7.50 o 
  10   3   8       37.09       25.26      7.70 o 
  11   3   8       39.92       29.74     11.73 o 
  12   3   8       27.68       28.13      8.87 o 
 -16   4   8       17.35       22.59      8.01 o 
 -15   4   8      632.17      702.51     23.84 o 
 -14   4   8      229.35      263.78     14.83 o 
 -13   4   8        3.41       -0.62      4.97 o 
 -12   4   8       40.58       46.40      8.38 o 
 -11   4   8       20.68       20.00      6.36 o 
 -10   4   8      612.40      538.91     26.49 o 
  -9   4   8        7.24        8.02      4.68 o 
  -8   4   8      532.96      486.49     20.76 o 
  -7   4   8      791.84      763.23     31.91 o 
  -6   4   8     1179.08     1191.69     29.05 o 
  -5   4   8       56.99       59.26      7.73 o 
  -4   4   8      543.59      530.58     20.86 o 
  -3   4   8      290.80      279.91     14.89 o 
  -2   4   8     1410.90     1400.33     40.73 o 
  -1   4   8      328.86      305.03     16.67 o 
   0   4   8     1790.74     1800.00     49.99 o 
   1   4   8      793.60      762.85     27.66 o 
   2   4   8      370.93      382.44     18.50 o 
   3   4   8       11.95       14.64      5.39 o 
   4   4   8        1.35       -1.01      4.05 o 
   5   4   8      121.22      118.51     11.95 o 
   6   4   8      209.81      194.76     30.76 o 
   7   4   8      190.75      210.24     15.84 o 
   8   4   8      211.43      210.66     16.43 o 
   9   4   8      318.29      312.47     19.43 o 
  10   4   8       18.09        9.81      6.89 o 
 -13   5   8       13.56       12.22      5.61 o 
 -12   5   8       13.12       14.08      5.45 o 
 -11   5   8      116.75      120.54     12.58 o 
 -10   5   8      176.03      181.29     14.57 o 
  -9   5   8       58.51       62.06     11.65 o 
  -8   5   8        2.00        6.31      4.81 o 
  -7   5   8        8.10        3.01      4.59 o 
  -6   5   8      533.61      500.30     22.17 o 
  -5   5   8        2.11        0.42      4.80 o 
  -4   5   8      281.90      296.36     16.36 o 
  -3   5   8       27.89       34.49      7.42 o 
  -2   5   8       54.47       80.47     10.12 o 
  -1   5   8       69.19       79.15     16.83 o 
   0   5   8       64.85       59.49      9.21 o 
   1   5   8       15.93       20.82      6.64 o 
   2   5   8       61.58       75.24     12.98 o 
   3   5   8      203.29      204.61     15.75 o 
   4   5   8      316.82      307.29     20.82 o 
   5   5   8      115.93      126.55     13.65 o 
   6   5   8        6.62       13.86      6.87 o 
   7   5   8        1.22        2.65      6.31 o 
   8   5   8        2.43       11.34      6.91 o 
  -8   6   8       93.80      121.59     13.32 o 
  -7   6   8        1.71        1.62      5.64 o 
  -6   6   8      141.99      140.15     13.53 o 
  -5   6   8       17.71       17.13      9.43 o 
  -4   6   8       15.05       15.24      9.11 o 
  -3   6   8       79.99       93.08     11.99 o 
  -2   6   8        0.25        2.49      5.65 o 
  -1   6   8       36.53       57.33     14.13 o 
   0   6   8      187.34      212.04     16.85 o 
   1   6   8       86.04      124.43     32.64 o 
   2   6   8       34.19       42.55     13.47 o 
   3   6   8       12.34        7.15      7.22 o 
 -19   1   9       63.85       61.49      8.75 o 
 -18   1   9       28.74       21.87      5.85 o 
 -17   1   9      100.98      106.43      9.68 o 
 -16   1   9        5.63        2.75      6.32 o 
 -15   1   9      156.06      144.95     12.74 o 
 -14   1   9       87.45       71.90      8.45 o 
 -13   1   9      309.63      323.56     12.90 o 
 -12   1   9      521.23      505.93     16.19 o 
 -11   1   9        6.64        7.65      3.20 o 
 -10   1   9       76.54       56.47      5.43 o 
  -9   1   9        3.51        5.39      1.91 o 
  -8   1   9      227.47      227.91      6.59 o 
  -7   1   9     2267.93     2359.11     34.61 o 
  -6   1   9       43.45       54.75      3.05 o 
  -5   1   9      510.04      545.69      9.74 o 
  -4   1   9      188.63      171.73      5.25 o 
  -3   1   9      204.47      226.33      9.66 o 
  -2   1   9     2317.26     2375.24     42.67 o 
  -1   1   9       96.92       94.16      3.80 o 
   0   1   9     1587.11     1663.34     28.94 o 
   1   1   9        0.81        0.33      1.60 o 
   2   1   9       39.13       43.74      3.80 o 
   3   1   9      818.61      787.18     16.88 o 
   4   1   9       11.48        7.76      2.48 o 
   5   1   9       29.59       35.94      4.17 o 
   6   1   9      176.45      188.75      8.18 o 
   7   1   9      125.01      125.96      7.13 o 
   8   1   9        5.90        5.97      3.83 o 
   9   1   9        5.00        3.51      3.42 o 
  10   1   9        4.59        6.01      4.33 o 
  11   1   9       59.34       62.99      7.84 o 
  12   1   9        1.58       -1.41      7.02 o 
  13   1   9       15.21       19.15     11.09 o 
 -19   2   9        2.53       -1.97      4.73 o 
 -18   2   9      101.99       97.09      9.89 o 
 -17   2   9       24.34       11.79      5.24 o 
 -16   2   9       30.81       48.30      6.93 o 
 -15   2   9      115.62      123.06      9.53 o 
 -14   2   9      165.36      165.40     10.04 o 
 -13   2   9       30.53       24.26      4.79 o 
 -12   2   9        2.00        0.20      2.97 o 
 -11   2   9     1073.41     1016.15     25.07 o 
 -10   2   9      834.07      768.19     20.18 o 
  -9   2   9       73.00       79.14      6.00 o 
  -8   2   9     1036.45     1019.02     19.99 o 
  -7   2   9      603.01      602.32     13.50 o 
  -6   2   9      434.64      434.24     10.78 o 
  -5   2   9     1154.73     1099.59     20.61 o 
  -4   2   9        1.48        2.30      2.74 o 
  -3   2   9     2166.48     2091.14     41.78 o 
  -2   2   9      261.06      271.49     10.36 o 
  -1   2   9     1281.66     1343.51     34.81 o 
   0   2   9        5.56        9.42      4.18 o 
   1   2   9      953.35      915.14     22.97 o 
   2   2   9     2762.56     2779.72     54.97 o 
   3   2   9       65.52       66.66      6.33 o 
   4   2   9      560.24      558.53     18.55 o 
   5   2   9        4.07        6.94      3.36 o 
   6   2   9      226.44      187.23     10.26 o 
   7   2   9        8.25        8.74      3.92 o 
   8   2   9      165.14      166.99     12.14 o 
   9   2   9       55.65       62.92     17.24 o 
  10   2   9        3.37        3.60      5.18 o 
  11   2   9       72.77       55.76     19.69 o 
  12   2   9       73.66       84.93     15.99 o 
 -17   3   9       65.46       73.77     10.46 o 
 -16   3   9       22.21       17.67      5.65 o 
 -15   3   9       16.70       11.83      5.85 o 
 -14   3   9       99.97       94.91     11.24 o 
 -13   3   9       32.16       26.30     10.32 o 
 -12   3   9       89.39       74.77     15.74 o 
 -11   3   9       53.32       40.82      7.15 o 
 -10   3   9      440.67      419.00     18.61 o 
  -9   3   9      686.73      676.90     26.83 o 
  -8   3   9        4.65        7.90      4.19 o 
  -7   3   9       63.57       58.28      5.76 o 
  -6   3   9      829.01      819.39     21.37 o 
  -5   3   9      163.95      140.79      8.26 o 
  -4   3   9      214.01      195.16     18.89 o 
  -3   3   9      124.83      101.68     13.32 o 
  -2   3   9       14.16       10.58      4.16 o 
  -1   3   9      220.26      220.48     12.60 o 
   0   3   9      182.65      175.58     11.91 o 
   1   3   9       97.64      107.86      9.96 o 
   2   3   9        0.66        2.95      3.87 o 
   3   3   9      272.98      295.17     13.78 o 
   4   3   9      202.65      189.01     10.71 o 
   5   3   9        0.03        2.20      3.38 o 
   6   3   9        8.20        3.66      3.64 o 
   7   3   9       21.39       10.76      4.58 o 
   8   3   9        6.16        4.40      5.12 o 
   9   3   9        3.32       -5.56      4.68 o 
  10   3   9       46.90       30.01      8.22 o 
  11   3   9       51.27       40.64      9.64 o 
 -16   4   9        0.03        1.39      5.92 o 
 -15   4   9        1.74       -1.34      4.72 o 
 -14   4   9        5.57        4.08      5.83 o 
 -13   4   9        0.98        6.08      5.16 o 
 -12   4   9        2.28        3.34      4.69 o 
 -11   4   9       12.43       11.74      5.53 o 
 -10   4   9       99.91       97.21     10.71 o 
  -9   4   9       12.41       14.12      7.10 o 
  -8   4   9        8.66        7.64      4.69 o 
  -7   4   9       31.01       38.80      8.04 o 
  -6   4   9        7.34        7.87      3.75 o 
  -5   4   9        2.54        2.09      3.26 o 
  -4   4   9      272.88      271.16     24.07 o 
  -3   4   9       66.40       60.93      8.67 o 
  -2   4   9        4.85        7.04      4.82 o 
  -1   4   9        7.37       12.62      6.71 o 
   0   4   9       20.03       14.78      5.32 o 
   1   4   9       30.37       32.91     13.49 o 
   2   4   9        2.39        8.82     10.87 o 
   3   4   9      125.54      114.20     11.70 o 
   4   4   9      373.91      350.75     19.29 o 
   5   4   9        1.85        6.56      5.85 o 
   6   4   9       10.20        2.74      5.54 o 
   7   4   9        4.22        7.40      6.24 o 
   8   4   9        7.68        3.91      8.26 o 
   9   4   9       14.70       21.02      7.48 o 
 -13   5   9        0.00       -0.76      4.89 o 
 -12   5   9        0.94        7.92      6.15 o 
 -11   5   9       37.53       30.46      7.82 o 
 -10   5   9        4.31        3.57      5.38 o 
  -9   5   9        0.09       -3.16      5.08 o 
  -8   5   9      161.18      155.10     13.59 o 
  -7   5   9       16.17       12.26      8.65 o 
  -6   5   9       23.39        8.76      9.33 o 
  -5   5   9      108.29       98.15     10.80 o 
  -4   5   9        2.71        5.48      5.06 o 
  -3   5   9        0.32        5.96     10.74 o 
  -2   5   9        3.73        1.57      4.83 o 
  -1   5   9        5.33        3.93      4.94 o 
   0   5   9        0.21       -1.52      5.64 o 
   1   5   9       14.94        8.16      5.75 o 
   2   5   9      116.32      104.71     10.30 o 
   3   5   9       19.86       15.61      6.93 o 
   4   5   9       86.20       70.82     18.16 o 
   5   5   9       51.01       40.26      9.13 o 
   6   5   9      119.78      103.40     25.04 o 
   7   5   9       15.83       22.03     14.88 o 
  -7   6   9        3.20        1.89      5.91 o 
  -6   6   9       27.52       24.99     12.05 o 
  -5   6   9      143.31       91.72     16.17 o 
  -4   6   9       34.83       14.35      9.19 o 
  -3   6   9      142.34      128.09     13.38 o 
  -2   6   9       44.38       50.15      9.69 o 
  -1   6   9       94.06       96.00     18.28 o 
   0   6   9       28.11       27.57      8.48 o 
   1   6   9        6.04        9.52      6.88 o 
 -19   0  10      238.26      243.84     25.08 o 
 -18   0  10       64.40       56.21      9.59 o 
 -17   0  10        2.66        6.76      5.30 o 
 -16   0  10        8.54       17.47      6.68 o 
 -15   0  10      339.53      369.36     18.21 o 
 -14   0  10      521.61      482.50     26.77 o 
 -13   0  10     1459.54     1356.50     39.22 o 
 -12   0  10      487.64      459.84     18.79 o 
 -11   0  10     1122.63     1093.72     32.25 o 
 -10   0  10      251.64      224.46     11.99 o 
  -9   0  10       81.87       92.11     10.05 o 
  -8   0  10       62.78       62.94      6.03 o 
  -7   0  10      105.51      151.99      6.94 o 
  -6   0  10     6032.29     6136.84    106.82 o 
  -5   0  10       85.67       96.85      5.51 o 
  -4   0  10      478.33      472.00     12.65 o 
  -3   0  10      484.80      524.66     18.75 o 
  -2   0  10      743.07      721.97     16.71 o 
  -1   0  10       16.18       15.92      2.55 o 
   0   0  10        8.64        9.42      2.06 o 
   1   0  10      424.37      419.67     15.49 o 
   2   0  10     1198.21     1130.15     47.87 o 
   3   0  10      472.99      475.80     32.03 o 
   4   0  10        0.80       -1.23      3.08 o 
   5   0  10      299.70      293.39     19.43 o 
   6   0  10      241.77      233.61     13.16 o 
   7   0  10      651.96      629.36     23.10 o 
   8   0  10      172.34      181.43     12.69 o 
   9   0  10        4.89        1.37      4.40 o 
  10   0  10        0.01       -3.12      4.44 o 
  11   0  10      103.01      144.45     18.55 o 
  12   0  10       74.05       78.50     15.56 o 
 -19   1  10       63.97       57.06      9.71 o 
 -18   1  10      118.85      146.73     11.56 o 
 -17   1  10      193.12      188.33     12.05 o 
 -16   1  10      249.16      246.38     15.07 o 
 -15   1  10       80.83       93.52     14.61 o 
 -14   1  10        5.44        2.11      4.60 o 
 -13   1  10        7.46        2.66      3.81 o 
 -12   1  10      224.54      239.46     10.86 o 
 -11   1  10      996.09      977.45     24.24 o 
 -10   1  10        6.31        9.48      2.74 o 
  -9   1  10     2040.93     2026.04     31.20 o 
  -8   1  10      721.92      700.93     13.60 o 
  -7   1  10     1091.41     1083.86     16.92 o 
  -6   1  10      204.30      205.59      5.61 o 
  -5   1  10      221.15      237.08      5.96 o 
  -4   1  10       53.41       66.41      3.74 o 
  -3   1  10      522.83      581.34     11.62 o 
  -2   1  10      549.00      540.47     11.10 o 
  -1   1  10      103.73      118.98      4.47 o 
   0   1  10     3976.13     3973.21     71.80 o 
   1   1  10       39.45       34.44      3.44 o 
   2   1  10     1268.06     1218.48     23.51 o 
   3   1  10       79.00       75.46      6.20 o 
   4   1  10        8.44        7.10      2.89 o 
   5   1  10       10.17       10.04      3.16 o 
   6   1  10      593.30      580.53     15.22 o 
   7   1  10      334.31      380.40     12.17 o 
   8   1  10      182.93      168.07      9.53 o 
   9   1  10      620.94      592.66     19.78 o 
  10   1  10       24.05       18.91      8.53 o 
  11   1  10       12.41       10.36      6.50 o 
  12   1  10       13.92        2.42      7.70 o 
 -18   2  10       45.44       43.34      8.88 o 
 -17   2  10       20.67       23.95      6.30 o 
 -16   2  10       35.25       34.75      6.21 o 
 -15   2  10      136.78      120.74     12.80 o 
 -14   2  10        0.43        2.66      3.46 o 
 -13   2  10      151.37      153.39      9.51 o 
 -12   2  10      385.02      374.20     13.82 o 
 -11   2  10       73.59       71.37      6.42 o 
 -10   2  10       61.84       62.84      9.09 o 
  -9   2  10      132.14      119.31      7.19 o 
  -8   2  10      155.21      162.07      9.61 o 
  -7   2  10      130.45      123.59      6.44 o 
  -6   2  10      125.37      118.74      7.71 o 
  -5   2  10      399.32      384.67     13.07 o 
  -4   2  10     1736.98     1625.20     29.96 o 
  -3   2  10       60.04       53.58      4.65 o 
  -2   2  10        6.23        1.72      2.53 o 
  -1   2  10      518.38      497.42     15.46 o 
   0   2  10      248.07      219.63     12.45 o 
   1   2  10      450.28      425.94     14.37 o 
   2   2  10      374.61      387.64     16.46 o 
   3   2  10       86.95       80.06     11.83 o 
   4   2  10        2.93        0.50      3.00 o 
   5   2  10        4.11        1.58      3.40 o 
   6   2  10       30.76       29.24      5.28 o 
   7   2  10       37.79       43.25      8.97 o 
   8   2  10      138.16      141.90     10.13 o 
   9   2  10       30.94       13.47     10.95 o 
  10   2  10       14.02       11.00      6.31 o 
  11   2  10       13.33       11.65      7.14 o 
  12   2  10        0.86       -0.90      6.74 o 
 -17   3  10       60.15       53.17      9.74 o 
 -16   3  10        2.55        3.53      7.80 o 
 -15   3  10       92.07       82.91     11.10 o 
 -14   3  10      467.57      443.69     23.61 o 
 -13   3  10       67.78       59.15      9.16 o 
 -12   3  10       45.57       36.31      7.06 o 
 -11   3  10      582.74      541.61     22.28 o 
 -10   3  10      338.69      362.18     17.40 o 
  -9   3  10      120.62      114.93     23.18 o 
  -8   3  10      954.85      988.25     31.59 o 
  -7   3  10       17.26       27.66      5.01 o 
  -6   3  10     1343.22     1314.04     30.53 o 
  -5   3  10      537.10      530.71     20.18 o 
  -4   3  10      692.04      682.99     19.52 o 
  -3   3  10      493.33      450.60     19.02 o 
  -2   3  10       11.04        9.21      4.57 o 
  -1   3  10       47.75       37.73     14.23 o 
   0   3  10      135.39      143.07     11.34 o 
   1   3  10      741.50      686.74     20.55 o 
   2   3  10      400.46      377.85     15.92 o 
   3   3  10     1929.09     1888.58     51.31 o 
   4   3  10       46.41       44.10      6.24 o 
   5   3  10        0.91       -0.23      3.70 o 
   6   3  10      174.93      154.79     10.65 o 
   7   3  10       39.70       42.86      7.48 o 
   8   3  10        7.53       -1.42      8.08 o 
   9   3  10       36.23       38.81      9.02 o 
  10   3  10       83.35       82.92     12.12 o 
 -15   4  10        6.99       -2.84      5.48 o 
 -14   4  10       87.52       89.21     11.77 o 
 -13   4  10       15.56        9.43      9.86 o 
 -12   4  10        4.90        5.20      5.44 o 
 -11   4  10        0.19       -5.04      4.28 o 
 -10   4  10      167.57      185.17     14.00 o 
  -9   4  10      332.67      333.92     17.68 o 
  -8   4  10      124.66      115.58     11.39 o 
  -7   4  10      537.88      530.07     22.27 o 
  -6   4  10       22.97       14.94      4.19 o 
  -5   4  10       37.43       36.84      6.22 o 
  -4   4  10        1.71        3.85      4.17 o 
  -3   4  10       90.21       69.53      9.24 o 
  -2   4  10      100.03       88.54     10.16 o 
  -1   4  10       54.83       68.99      9.46 o 
   0   4  10       45.19       61.37      9.34 o 
   1   4  10      473.19      497.84     22.35 o 
   2   4  10      194.92      186.53     15.64 o 
   3   4  10       17.18       24.37      7.26 o 
   4   4  10        0.22       -1.86      4.27 o 
   5   4  10      299.20      316.67     35.86 o 
   6   4  10      126.91      137.56     13.84 o 
   7   4  10        8.16        7.44      5.84 o 
   8   4  10       26.67       33.41      8.68 o 
 -12   5  10      248.74      255.42     17.72 o 
 -11   5  10       56.77       37.29      8.59 o 
 -10   5  10       37.00       39.67      8.17 o 
  -9   5  10        0.56        2.97      4.77 o 
  -8   5  10       33.54       38.14      8.07 o 
  -7   5  10      133.72      127.06     12.57 o 
  -6   5  10      158.20      173.14     14.34 o 
  -5   5  10      584.36      588.19     21.93 o 
  -4   5  10      232.30      242.55     15.92 o 
  -3   5  10      324.69      381.58     19.79 o 
  -2   5  10        0.01       -3.91      4.18 o 
  -1   5  10        0.05        2.86      5.10 o 
   0   5  10       22.66        7.46      5.59 o 
   1   5  10      225.27      199.11     16.16 o 
   2   5  10      109.58       96.18     12.59 o 
   3   5  10      287.86      306.12     37.09 o 
   4   5  10       53.58       64.92     15.58 o 
   5   5  10      153.66      170.38     22.50 o 
  -6   6  10       16.01       16.52     13.06 o 
  -5   6  10       27.54       26.61      8.22 o 
  -4   6  10       42.57       45.80     13.91 o 
  -3   6  10       16.69        9.70      6.40 o 
  -2   6  10        3.34        3.75     11.61 o 
  -1   6  10      136.09      161.47     37.66 o 
 -19   1  11        6.55        5.42      5.41 o 
 -18   1  11       11.14       14.34      8.92 o 
 -17   1  11      124.32      162.32     13.64 o 
 -16   1  11       14.13       11.85      4.97 o 
 -15   1  11       70.68       77.17      7.89 o 
 -14   1  11        1.80       -4.06      3.03 o 
 -13   1  11       77.39       79.04      7.42 o 
 -12   1  11       75.35       82.78      7.27 o 
 -11   1  11       31.87       30.35      4.70 o 
 -10   1  11      606.65      597.81     17.46 o 
  -9   1  11        4.83        6.79      2.22 o 
  -8   1  11      194.03      213.79      6.19 o 
  -7   1  11        4.20        5.06      1.84 o 
  -6   1  11      493.77      497.28      9.79 o 
  -5   1  11      881.66      904.77     14.75 o 
  -4   1  11       28.33       34.42      4.97 o 
  -3   1  11        1.05        5.77      2.10 o 
  -2   1  11      421.88      422.87      9.78 o 
  -1   1  11      442.25      444.32     10.11 o 
   0   1  11      629.93      629.83     12.76 o 
   1   1  11      213.34      194.60     10.24 o 
   2   1  11        7.94        9.39      2.59 o 
   3   1  11      327.22      328.88     10.32 o 
   4   1  11       80.54       72.01      5.45 o 
   5   1  11      212.32      203.90     10.84 o 
   6   1  11        9.37        8.73      5.72 o 
   7   1  11      111.81      121.72     18.13 o 
   8   1  11      180.06      171.52     10.93 o 
   9   1  11       41.99       36.38      6.51 o 
  10   1  11       12.24       11.70      9.01 o 
  11   1  11        0.24       -1.30      5.45 o 
 -18   2  11       47.59       54.41      9.99 o 
 -17   2  11        0.26        0.92      4.32 o 
 -16   2  11      108.87      121.58     11.34 o 
 -15   2  11        2.22        3.02      3.86 o 
 -14   2  11        9.45        8.95      4.56 o 
 -13   2  11        0.02        1.55      3.19 o 
 -12   2  11        7.04        4.92      3.46 o 
 -11   2  11       26.31       27.27      4.63 o 
 -10   2  11      124.23      120.80      8.13 o 
  -9   2  11      948.46      924.60     29.36 o 
  -8   2  11      173.90      199.02      9.30 o 
  -7   2  11        0.55       -2.80      3.03 o 
  -6   2  11       74.27       81.25      6.74 o 
  -5   2  11       34.71       36.34      4.09 o 
  -4   2  11       75.37       73.10      5.38 o 
  -3   2  11       67.70       54.29      5.32 o 
  -2   2  11       95.94      107.34      6.38 o 
  -1   2  11      246.21      244.48     10.70 o 
   0   2  11      302.57      317.48     12.43 o 
   1   2  11      320.82      308.53     12.37 o 
   2   2  11        0.31        1.49      3.15 o 
   3   2  11      239.56      245.84     19.63 o 
   4   2  11     1130.25     1123.72     28.86 o 
   5   2  11       77.34       62.83      7.00 o 
   6   2  11      144.29      155.03     10.46 o 
   7   2  11       23.71       15.44      5.01 o 
   8   2  11      141.74      146.46     10.59 o 
   9   2  11       24.79       32.93      8.04 o 
  10   2  11       20.26        6.77      6.68 o 
  11   2  11      129.01      140.66     15.00 o 
 -17   3  11       75.23       83.03     21.19 o 
 -16   3  11        8.07        5.25      6.06 o 
 -15   3  11      159.61      152.82     14.15 o 
 -14   3  11       14.81       15.95      6.21 o 
 -13   3  11       50.87       51.16      8.61 o 
 -12   3  11       12.35        5.95      5.01 o 
 -11   3  11      154.11      128.73     18.36 o 
 -10   3  11      587.31      584.08     25.66 o 
  -9   3  11       56.91       44.93      7.29 o 
  -8   3  11     1055.94     1053.51     35.85 o 
  -7   3  11       25.04       36.38      6.33 o 
  -6   3  11       99.84      102.19      9.00 o 
  -5   3  11       30.97       26.29      4.90 o 
  -4   3  11       32.79       26.23      4.88 o 
  -3   3  11      428.90      438.36     19.07 o 
  -2   3  11       27.09       22.77      5.86 o 
  -1   3  11      101.11      111.70     10.72 o 
   0   3  11      190.34      179.68      9.14 o 
   1   3  11        6.52        6.09      3.89 o 
   2   3  11      387.38      369.37     14.80 o 
   3   3  11       63.36       58.79      7.20 o 
   4   3  11       93.74       85.58      8.52 o 
   5   3  11      439.70      452.01     17.21 o 
   6   3  11      117.22      117.29      9.87 o 
   7   3  11      103.41      107.56      9.83 o 
   8   3  11        6.05        4.79      6.35 o 
   9   3  11       11.24       -0.57      6.49 o 
 -15   4  11        4.03        9.26      6.26 o 
 -14   4  11       12.75       15.97      6.93 o 
 -13   4  11       13.70        1.12      5.31 o 
 -12   4  11       14.87       16.90      6.46 o 
 -11   4  11       88.33       83.88     10.64 o 
 -10   4  11        1.36        3.03      5.00 o 
  -9   4  11       16.49       35.41     19.80 o 
  -8   4  11        5.29       -0.60      4.52 o 
  -7   4  11        5.68        4.31      6.47 o 
  -6   4  11       26.96       13.41      4.38 o 
  -5   4  11        7.69        6.65      3.61 o 
  -4   4  11       89.31       70.01      9.24 o 
  -3   4  11       23.88       18.85      7.30 o 
  -2   4  11       36.50       32.14      7.28 o 
  -1   4  11        9.74       14.08      5.85 o 
   0   4  11       11.98        9.32      5.26 o 
   1   4  11        8.28        9.27      4.48 o 
   2   4  11        3.06        6.24      5.17 o 
   3   4  11        0.76        3.06      5.14 o 
   4   4  11       20.59       20.22      6.96 o 
   5   4  11       23.32       29.35      7.79 o 
   6   4  11       52.02       52.53      9.79 o 
   7   4  11       34.74       19.66     11.89 o 
 -12   5  11       30.00       40.21     11.43 o 
 -11   5  11       63.76       85.92     11.71 o 
 -10   5  11        1.79       -0.03      7.14 o 
  -9   5  11        7.25        1.30      7.28 o 
  -8   5  11        0.04        3.80      5.28 o 
  -7   5  11       42.23       34.84      7.63 o 
  -6   5  11        0.86        3.20      4.96 o 
  -5   5  11       76.64       72.53      8.72 o 
  -4   5  11        2.95        2.14      5.27 o 
  -3   5  11        5.58       -3.90      6.91 o 
  -2   5  11       33.86       19.86      6.68 o 
  -1   5  11       34.06       41.99     12.22 o 
   0   5  11       91.41       80.55     16.27 o 
   1   5  11        4.67        4.67      6.35 o 
   2   5  11       35.93       27.18      8.69 o 
   3   5  11       52.13       27.90      8.62 o 
   4   5  11       42.61       41.43      9.57 o 
 -19   0  12        1.74       -0.97      9.11 o 
 -18   0  12       12.28       20.20      7.30 o 
 -17   0  12       16.34       22.49      7.30 o 
 -16   0  12       14.01       15.05      6.07 o 
 -15   0  12       28.15       19.94      6.46 o 
 -14   0  12       34.62       51.56      8.04 o 
 -13   0  12       99.94      111.95     10.54 o 
 -12   0  12     3247.82     3445.94     81.84 o 
 -11   0  12       77.05       88.62     12.86 o 
 -10   0  12      682.84      666.97     18.04 o 
  -9   0  12     1278.22     1291.70     28.63 o 
  -8   0  12     1165.48     1115.99     25.45 o 
  -7   0  12     1032.49     1073.85     24.53 o 
  -6   0  12     2661.56     2738.06     52.03 o 
  -5   0  12      929.32      943.33     28.35 o 
  -4   0  12      789.47      817.00     19.80 o 
  -3   0  12        1.95        3.18      2.39 o 
  -2   0  12      200.53      175.68     10.32 o 
  -1   0  12      148.55      128.42      9.22 o 
   0   0  12      139.50      137.92      9.33 o 
   1   0  12     3087.79     2895.33     68.61 o 
   2   0  12     1990.43     2044.85     51.75 o 
   3   0  12     2306.07     2230.54     56.28 o 
   4   0  12       66.27       51.19      9.39 o 
   5   0  12      788.42      739.41     32.42 o 
   6   0  12       78.03       63.65      8.28 o 
   7   0  12      522.98      536.00     21.99 o 
   8   0  12      106.40      115.95     11.24 o 
   9   0  12      360.21      348.11     18.33 o 
  10   0  12      200.52      248.01     26.11 o 
  11   0  12      105.34       87.57     16.29 o 
 -19   1  12        7.05       11.34      5.92 o 
 -18   1  12      210.55      234.62     13.96 o 
 -17   1  12      135.34      133.13     13.14 o 
 -16   1  12      435.56      473.23     20.88 o 
 -15   1  12       20.52       11.45      4.71 o 
 -14   1  12        0.73       -4.68      3.12 o 
 -13   1  12        6.82        4.76      3.68 o 
 -12   1  12      743.19      749.30     21.17 o 
 -11   1  12      407.56      406.72     15.87 o 
 -10   1  12      165.34      163.27      8.54 o 
  -9   1  12      308.73      308.08      8.68 o 
  -8   1  12      495.28      499.55     10.39 o 
  -7   1  12      222.79      229.20      6.48 o 
  -6   1  12        0.01        1.03      1.65 o 
  -5   1  12       12.90       16.15      2.69 o 
  -4   1  12      680.25      675.92     28.31 o 
  -3   1  12      572.56      571.34     12.19 o 
  -2   1  12       32.33        8.63      4.62 o 
  -1   1  12     1103.13     1074.51     21.80 o 
   0   1  12      272.44      256.89     15.30 o 
   1   1  12        6.26        2.63      3.26 o 
   2   1  12      156.14      156.27      9.30 o 
   3   1  12       94.82      110.70      8.26 o 
   4   1  12      335.67      365.72     14.18 o 
   5   1  12       62.24       66.95      7.09 o 
   6   1  12       20.34       25.98      6.38 o 
   7   1  12       45.21       47.32      6.92 o 
   8   1  12      105.81      103.61      9.37 o 
   9   1  12       10.10        3.64      5.68 o 
  10   1  12       30.79       28.39      8.05 o 
 -18   2  12      125.09      130.10     11.24 o 
 -17   2  12       34.57       40.99      7.01 o 
 -16   2  12        4.51       11.43      4.72 o 
 -15   2  12      118.95      111.65      9.45 o 
 -14   2  12       57.96       62.52      7.17 o 
 -13   2  12      139.92      158.88     12.98 o 
 -12   2  12      530.23      499.66     21.15 o 
 -11   2  12      274.10      277.23     15.44 o 
 -10   2  12       68.46       67.11      8.48 o 
  -9   2  12      744.67      769.26     26.40 o 
  -7   2  12      152.08      142.30      8.35 o 
  -6   2  12      855.87      862.58     22.31 o 
  -5   2  12      341.21      338.26     10.86 o 
  -4   2  12        0.38        1.15      2.50 o 
  -3   2  12      222.56      229.58      8.86 o 
  -2   2  12       37.48       45.37      4.71 o 
  -1   2  12      317.75      325.60     12.97 o 
   0   2  12      134.89      131.41     22.65 o 
   1   2  12      834.48      810.96     25.67 o 
   2   2  12      361.13      363.05     14.20 o 
   3   2  12      762.21      720.18     21.75 o 
   4   2  12      366.38      377.02     15.01 o 
   5   2  12       16.22        9.87      4.15 o 
   6   2  12        2.00        1.89      3.99 o 
   7   2  12      161.77      183.84     15.99 o 
   8   2  12        6.97        2.43      4.47 o 
   9   2  12        2.24        1.84      5.82 o 
  10   2  12        5.17        7.96      6.68 o 
 -17   3  12        3.55        2.44      6.13 o 
 -16   3  12       57.32       56.71      9.98 o 
 -15   3  12      130.35      110.88     14.47 o 
 -14   3  12       16.91       23.40      7.12 o 
 -13   3  12      154.44      142.25     13.10 o 
 -12   3  12      105.11       96.94     11.35 o 
 -11   3  12      240.55      213.06     31.27 o 
 -10   3  12        5.08        1.88      4.41 o 
  -9   3  12        4.92       -0.66      3.89 o 
  -8   3  12      291.90      257.88     14.70 o 
  -7   3  12      342.37      363.87     13.90 o 
  -6   3  12      482.47      481.02     16.26 o 
  -5   3  12      646.95      707.34     23.48 o 
  -4   3  12      380.67      382.29     14.47 o 
  -3   3  12        2.25       -0.36      4.50 o 
  -2   3  12       69.10       70.05      9.09 o 
  -1   3  12        0.10        1.18      3.34 o 
   0   3  12      219.07      207.18     11.77 o 
   1   3  12      115.71      111.21      9.22 o 
   2   3  12      374.31      359.37     14.94 o 
   3   3  12        8.26        6.41      4.07 o 
   4   3  12      108.49       98.39      9.15 o 
   5   3  12        7.81       10.26      4.51 o 
   6   3  12       46.99       36.99      6.88 o 
   7   3  12       65.61       61.54     10.28 o 
   8   3  12      105.24      120.68     23.93 o 
 -15   4  12       29.88       27.09      8.76 o 
 -14   4  12       14.36       -1.58      8.87 o 
 -13   4  12        1.65       -0.11      5.21 o 
 -12   4  12       16.08       10.43     13.97 o 
 -11   4  12      380.96      421.81     33.67 o 
 -10   4  12       37.83       34.64      8.07 o 
  -9   4  12      717.29      678.44     27.21 o 
  -8   4  12      120.18      121.58     17.74 o 
  -7   4  12       25.93       25.62      8.24 o 
  -6   4  12       50.10       40.62      6.26 o 
  -5   4  12      122.31      117.90     13.20 o 
  -4   4  12      132.19      125.16      9.77 o 
  -3   4  12      212.72      199.53     14.78 o 
  -2   4  12      183.80      235.06     16.02 o 
  -1   4  12      123.94      131.88     13.01 o 
   0   4  12      226.88      218.96     26.59 o 
   1   4  12       24.26       31.66      7.87 o 
   2   4  12        5.02        5.12      5.36 o 
   3   4  12       13.56        4.48      5.52 o 
   4   4  12      371.92      365.54     35.32 o 
   5   4  12        0.05        1.32      5.28 o 
   6   4  12      220.38      252.62     19.01 o 
 -11   5  12       68.44       71.97     20.04 o 
 -10   5  12       34.06       25.74      7.72 o 
  -9   5  12        0.08        0.22      5.00 o 
  -8   5  12       42.66       64.32     13.43 o 
  -7   5  12      134.40      148.92     24.69 o 
  -6   5  12      151.34      137.25     15.50 o 
  -5   5  12      326.56      332.25     16.21 o 
  -4   5  12      266.63      272.43     17.64 o 
  -3   5  12       45.33       73.26     10.85 o 
  -2   5  12        0.41       -5.82      4.99 o 
  -1   5  12        2.63       -0.36      5.22 o 
   0   5  12      197.01      175.15     16.15 o 
   1   5  12       18.87       16.07      8.33 o 
   2   5  12      205.16      251.58     35.82 o 
   3   5  12        0.32        0.42      4.79 o 
 -18   1  13       27.88       30.22      6.91 o 
 -17   1  13       35.39       36.30      7.08 o 
 -16   1  13       51.98       63.85     12.84 o 
 -15   1  13        0.11        3.77      4.32 o 
 -14   1  13       86.95       80.66      8.03 o 
 -13   1  13       19.55       12.53      4.37 o 
 -12   1  13        4.00        0.57      3.49 o 
 -11   1  13      236.32      213.94      9.00 o 
 -10   1  13        0.02       -0.38      2.52 o 
  -9   1  13       82.03       83.16      6.51 o 
  -8   1  13       55.88       54.04      3.90 o 
  -7   1  13       41.04       38.47      3.43 o 
  -6   1  13      317.77      321.51      9.98 o 
  -5   1  13       54.12       59.55      4.22 o 
  -4   1  13      185.80      202.63      8.12 o 
  -3   1  13       33.53       30.33      3.93 o 
  -2   1  13       43.92       35.78      6.94 o 
  -1   1  13      229.61      216.35     10.32 o 
   0   1  13      130.11      127.53      8.49 o 
   1   1  13        7.58        4.47      4.51 o 
   2   1  13      137.35      144.28      9.33 o 
   3   1  13        3.93        5.97      4.23 o 
   4   1  13        3.09        3.16      3.84 o 
   5   1  13       53.92       58.44      7.13 o 
   6   1  13        0.01        1.45      3.89 o 
   7   1  13       94.63       93.36      9.15 o 
   8   1  13        0.13       -0.33      4.34 o 
   9   1  13       41.14       44.58      7.51 o 
 -18   2  13        1.00        9.68      6.58 o 
 -17   2  13       90.35      127.38     14.90 o 
 -16   2  13      152.57      190.84     15.76 o 
 -15   2  13       34.03       29.79      7.95 o 
 -14   2  13      526.28      539.44     23.58 o 
 -13   2  13       40.34       36.62     16.53 o 
 -12   2  13       59.38       63.07      9.05 o 
 -11   2  13        6.42        8.69      4.89 o 
 -10   2  13      169.55      165.58     23.26 o 
  -9   2  13     1356.46     1380.58     69.76 o 
  -8   2  13       44.98       54.93      6.09 o 
  -7   2  13     1726.48     1785.68     38.80 o 
  -6   2  13      279.47      272.86     13.84 o 
  -5   2  13      292.64      299.00     15.12 o 
  -4   2  13      471.09      452.13     14.85 o 
  -3   2  13        2.53       -0.87      2.35 o 
  -2   2  13      444.45      429.95     12.93 o 
  -1   2  13        3.03        5.99      3.80 o 
   0   2  13      261.92      269.34     16.59 o 
   1   2  13       23.33       24.06      5.27 o 
   2   2  13      898.22      839.37     24.21 o 
   3   2  13      517.28      530.63     18.58 o 
   4   2  13       11.92       12.70      5.51 o 
   5   2  13        0.55       -3.53      3.72 o 
   6   2  13        1.97       -1.87      3.85 o 
   7   2  13        4.27        7.20      4.69 o 
   8   2  13        0.12        6.00      5.82 o 
   9   2  13       78.05       87.30     12.50 o 
 -16   3  13       28.64       26.25      8.21 o 
 -15   3  13       69.26       86.03     16.15 o 
 -14   3  13        3.63       10.04      5.91 o 
 -13   3  13        7.82       12.86      6.14 o 
 -12   3  13      236.33      229.17     15.84 o 
 -11   3  13        3.33       -3.24      4.16 o 
 -10   3  13       51.74       65.18      9.19 o 
  -9   3  13       51.41       57.03     11.25 o 
  -8   3  13      279.38      267.45     20.52 o 
  -7   3  13       45.33       39.56      5.87 o 
  -6   3  13       32.03       31.15      5.33 o 
  -5   3  13       90.12       82.20     14.07 o 
  -4   3  13       16.70       12.50      4.30 o 
  -3   3  13       53.14       55.65      6.81 o 
  -2   3  13       31.45       30.29      6.72 o 
  -1   3  13       44.73       49.95      6.75 o 
   0   3  13       54.24       67.86      7.81 o 
   1   3  13      398.69      377.68     15.73 o 
   2   3  13      207.73      209.85     12.49 o 
   3   3  13       14.74       16.02      5.21 o 
   4   3  13       70.19      100.14      9.68 o 
   5   3  13      117.89      110.58     10.22 o 
   6   3  13        4.04        1.74      4.51 o 
   7   3  13      101.92       80.79     12.11 o 
 -14   4  13        2.36        0.07      5.66 o 
 -13   4  13       29.25       37.37     19.55 o 
 -12   4  13        1.91        5.91      5.69 o 
 -11   4  13        0.14       -3.79      4.44 o 
 -10   4  13        0.28       -4.22      4.92 o 
  -9   4  13       33.67       38.41      8.07 o 
  -8   4  13       29.80       29.03      7.96 o 
  -7   4  13        4.47        1.59      4.27 o 
  -6   4  13        1.23        8.96      4.49 o 
  -5   4  13       46.13       51.68      7.09 o 
  -4   4  13        6.21        3.61      3.95 o 
  -3   4  13       25.39       17.54      6.70 o 
  -2   4  13        8.82       12.06     16.21 o 
  -1   4  13       29.03       28.07      7.60 o 
   0   4  13       14.34       12.56      6.29 o 
   1   4  13        0.00       -2.58      4.69 o 
   2   4  13       33.13       46.41      9.35 o 
   3   4  13        0.21        2.01      5.73 o 
   4   4  13       24.92       16.35      7.38 o 
   5   4  13        0.14       -2.62      6.83 o 
 -10   5  13       51.81       70.87     11.41 o 
  -9   5  13       15.52       19.98      7.62 o 
  -8   5  13        2.40        1.27      7.60 o 
  -7   5  13        1.25       -5.63      4.72 o 
  -6   5  13       26.75       33.82     11.91 o 
  -5   5  13      102.09       76.72     11.56 o 
  -4   5  13       67.42       59.26      8.58 o 
  -3   5  13        7.44        2.42      5.59 o 
  -2   5  13        0.33       -1.47      6.61 o 
  -1   5  13       65.40       66.51     20.68 o 
   0   5  13       32.91       26.97     11.13 o 
   1   5  13      100.01      114.10     16.79 o 
 -18   0  14        0.49       -6.93      5.72 o 
 -17   0  14       88.75       91.79     11.91 o 
 -16   0  14      347.42      343.80     18.80 o 
 -15   0  14      186.31      212.67     21.77 o 
 -14   0  14       32.94       10.57      6.15 o 
 -13   0  14      411.54      384.75     18.47 o 
 -12   0  14       32.05       25.83      6.04 o 
 -11   0  14       84.41       89.00      7.18 o 
 -10   0  14      268.07      243.43     13.99 o 
  -9   0  14        1.73        4.86      3.37 o 
  -8   0  14      134.14      131.64      7.86 o 
  -7   0  14      160.35      170.96      9.52 o 
  -6   0  14      260.69      267.70     10.40 o 
  -5   0  14      685.38      730.45     24.50 o 
  -4   0  14      744.02      725.13     24.40 o 
  -3   0  14       51.37       56.69      7.44 o 
  -2   0  14        1.11       -0.14      3.43 o 
  -1   0  14      289.27      260.36     13.68 o 
   0   0  14     1264.32     1338.89     55.45 o 
   1   0  14       37.78       42.25      8.08 o 
   2   0  14       42.87       51.30      7.30 o 
   3   0  14       19.61       14.30      5.23 o 
   4   0  14       43.58       29.34      6.55 o 
   5   0  14       66.13       41.48      7.82 o 
   6   0  14        5.94        1.09      6.77 o 
   7   0  14       34.51       35.96     12.18 o 
   8   0  14      147.45      163.08     21.49 o 
   9   0  14       19.72       14.72     10.04 o 
 -18   1  14      248.97      279.72     20.25 o 
 -17   1  14       88.95       97.92     22.14 o 
 -16   1  14       29.28       24.14      6.07 o 
 -15   1  14        1.34        2.07      3.95 o 
 -14   1  14       58.20       62.12      7.36 o 
 -13   1  14      146.75      164.91     10.32 o 
 -12   1  14      460.90      475.18     16.33 o 
 -11   1  14      796.03      856.61     19.91 o 
 -10   1  14      195.54      204.59      8.74 o 
  -9   1  14     1545.14     1538.25     23.92 o 
  -8   1  14        3.71        2.64      2.37 o 
  -7   1  14       62.33       64.33      5.49 o 
  -6   1  14       48.57       54.53      5.04 o 
  -5   1  14     1160.42     1132.06     23.40 o 
  -4   1  14       58.34       59.61      7.32 o 
  -3   1  14      781.70      754.40     29.55 o 
  -2   1  14      400.83      398.96     14.62 o 
  -1   1  14      182.39      175.27     10.23 o 
   0   1  14      785.31      774.10     22.33 o 
   1   1  14        1.77        4.51      3.46 o 
   2   1  14       17.79       17.62      4.63 o 
   3   1  14      123.50      112.76      9.00 o 
   4   1  14      251.79      265.22     13.04 o 
   5   1  14        0.28        1.67      3.95 o 
   6   1  14      223.26      250.50     13.59 o 
   7   1  14       12.51       19.19      5.73 o 
   8   1  14        0.11        5.41      5.22 o 
 -17   2  14        0.45       -2.22      5.35 o 
 -16   2  14       11.52        8.44      6.28 o 
 -15   2  14        4.86        2.09      6.33 o 
 -14   2  14       26.51       29.20      7.47 o 
 -13   2  14      123.90      116.07     11.85 o 
 -12   2  14       59.80       67.22      9.30 o 
 -11   2  14       10.82       17.87      5.71 o 
 -10   2  14      577.95      565.37     22.84 o 
  -9   2  14       47.85       52.06     12.44 o 
  -8   2  14      431.67      416.63     14.72 o 
  -7   2  14      396.44      437.90     13.24 o 
  -6   2  14      162.83      165.38      8.36 o 
  -5   2  14        6.90        7.67      3.10 o 
  -4   2  14       93.41       94.91      6.70 o 
  -3   2  14       46.32       51.92      5.31 o 
  -2   2  14       24.93       22.39      4.90 o 
  -1   2  14       26.98       27.76      5.41 o 
   0   2  14      114.88      117.98     13.25 o 
   1   2  14        1.30        1.27      3.53 o 
   2   2  14      296.79      302.00     17.60 o 
   3   2  14       40.89       61.26      7.69 o 
   4   2  14       27.39       31.30      6.12 o 
   5   2  14       11.25        4.70      4.39 o 
   6   2  14       86.44       83.61     11.91 o 
   7   2  14       17.98       17.73      5.92 o 
   8   2  14       24.27       14.53      7.70 o 
 -16   3  14        0.48        9.02     13.85 o 
 -15   3  14      136.11      141.63     14.57 o 
 -14   3  14      104.11      118.14     12.88 o 
 -13   3  14       36.40       32.97     18.49 o 
 -12   3  14        8.03        7.85      5.85 o 
 -11   3  14      358.22      336.13     30.52 o 
 -10   3  14       24.19       38.86      8.18 o 
  -9   3  14        1.53        5.02      5.23 o 
  -8   3  14      356.44      344.29     17.95 o 
  -7   3  14       14.12       16.49      4.73 o 
  -6   3  14      313.41      311.65     13.48 o 
  -5   3  14        4.50        7.49      4.03 o 
  -4   3  14       20.24       29.55      5.61 o 
  -3   3  14       33.62       31.67      5.75 o 
  -2   3  14       24.09       24.12      4.62 o 
  -1   3  14       13.06       10.33      4.39 o 
   0   3  14      209.30      199.26     12.39 o 
   1   3  14      143.73      151.89      9.65 o 
   2   3  14        0.54        7.80      4.71 o 
   3   3  14      676.68      609.26     21.49 o 
   4   3  14      114.82       90.06     13.22 o 
   5   3  14       56.18       64.07      8.54 o 
   6   3  14        4.09       -0.42      4.78 o 
 -13   4  14        4.30        0.04      5.46 o 
 -12   4  14       92.48       94.27     23.12 o 
 -11   4  14       26.92       20.78     14.21 o 
 -10   4  14      279.65      320.38     19.24 o 
  -9   4  14       18.22       -1.85      4.77 o 
  -8   4  14      106.42      117.00     12.56 o 
  -7   4  14       96.58       79.03     10.83 o 
  -6   4  14       19.88        8.96      4.68 o 
  -5   4  14        0.77        0.76      4.14 o 
  -4   4  14      667.52      645.75     21.88 o 
  -3   4  14      128.95      146.39     11.12 o 
  -2   4  14        7.48        1.84      5.22 o 
  -1   4  14      101.41      126.13     19.33 o 
   0   4  14       11.94       12.60      6.19 o 
   1   4  14       14.96        6.07      6.19 o 
   2   4  14       20.53       29.98      6.61 o 
   3   4  14       79.24       67.30     11.00 o 
   4   4  14       36.27       16.09     10.64 o 
  -8   5  14      171.83      166.19     15.75 o 
  -7   5  14       29.09       23.72      8.28 o 
  -6   5  14      192.96      197.25     22.72 o 
  -5   5  14       11.61       21.32      6.29 o 
  -4   5  14      122.91      108.40     16.54 o 
  -3   5  14       14.38       23.26      6.17 o 
  -2   5  14       52.81       42.08      9.81 o 
 -18   1  15        0.00        0.08      5.46 o 
 -17   1  15        2.18        5.15      5.26 o 
 -16   1  15       50.15       54.91      9.29 o 
 -15   1  15        7.21        6.28      4.64 o 
 -14   1  15       10.00       10.66      4.76 o 
 -13   1  15        1.77        5.80      4.07 o 
 -12   1  15       20.29       21.46      6.68 o 
 -11   1  15       63.14       63.73      9.96 o 
 -10   1  15      142.16      138.07      7.83 o 
  -9   1  15      315.25      312.85     10.88 o 
  -8   1  15       14.86        9.35      3.41 o 
  -7   1  15      119.90      125.54      7.30 o 
  -6   1  15      147.02      145.21      7.64 o 
  -5   1  15      182.56      201.81     10.78 o 
  -4   1  15      377.43      349.68     13.80 o 
  -3   1  15       41.41       45.29      6.32 o 
  -2   1  15       14.03       10.84      4.12 o 
  -1   1  15      202.23      175.91     10.56 o 
   0   1  15      205.09      203.74     11.43 o 
   1   1  15      275.91      282.37     12.93 o 
   2   1  15        3.42        7.52      6.30 o 
   3   1  15       48.45       53.94      7.02 o 
   4   1  15      304.62      298.59     15.50 o 
   5   1  15       46.10       58.62      7.83 o 
   6   1  15        6.37       11.34      5.24 o 
   7   1  15        8.35       10.57      5.36 o 
 -17   2  15       59.04       76.23     11.84 o 
 -16   2  15        0.08        1.28      6.04 o 
 -15   2  15       88.43       87.53     11.63 o 
 -14   2  15        5.04       -1.66      6.11 o 
 -13   2  15      104.93      105.43     18.08 o 
 -12   2  15       99.21       95.70     11.21 o 
 -11   2  15      137.30      143.63     12.65 o 
 -10   2  15       31.56       28.70      6.53 o 
  -9   2  15      236.11      200.13     18.79 o 
  -8   2  15      321.31      328.94     29.72 o 
  -7   2  15      262.36      261.62     10.56 o 
  -6   2  15      185.83      186.78      9.18 o 
  -5   2  15      463.42      459.45     19.57 o 
  -4   2  15       38.01       47.48      5.35 o 
  -3   2  15       28.43       35.80      5.86 o 
  -2   2  15        0.31        1.50      3.53 o 
  -1   2  15       10.77        7.65      4.10 o 
   0   2  15       28.16       20.23      5.33 o 
   1   2  15        7.89       -2.61      3.15 o 
   2   2  15       87.49       83.94      8.87 o 
   3   2  15       25.20       27.55      5.94 o 
   4   2  15      168.07      173.67     12.16 o 
   5   2  15      140.00      159.35     15.64 o 
   6   2  15       49.11       46.44      7.78 o 
 -15   3  15        3.95       -3.72      5.65 o 
 -14   3  15       12.33        5.28      6.89 o 
 -13   3  15       29.80       27.27      7.79 o 
 -12   3  15       75.60       73.84     10.56 o 
 -11   3  15       10.94        8.23      5.84 o 
 -10   3  15      207.67      195.18     15.04 o 
  -9   3  15       24.12       33.33     20.46 o 
  -8   3  15        7.76        8.25      5.32 o 
  -7   3  15      165.07      188.17     17.48 o 
  -6   3  15       25.13       14.65      4.83 o 
  -5   3  15       35.47       44.03      7.19 o 
  -4   3  15       88.69       93.50      8.77 o 
  -3   3  15       28.93       27.52      5.81 o 
  -2   3  15      152.69      182.87     12.15 o 
  -1   3  15       18.06        4.26      5.09 o 
   0   3  15       13.92       13.25      6.18 o 
   1   3  15       81.22       66.89      9.07 o 
   2   3  15        3.72        2.84      4.56 o 
   3   3  15      357.61      349.18     16.63 o 
   4   3  15       97.51       99.46     10.46 o 
   5   3  15        0.33        5.79      5.21 o 
 -12   4  15        0.79        3.24      6.10 o 
 -11   4  15      172.26      185.48     16.18 o 
 -10   4  15      153.67      145.35     14.64 o 
  -9   4  15        4.50        7.12      5.91 o 
  -8   4  15       19.03       31.19      7.97 o 
  -7   4  15       15.58       12.56      6.44 o 
  -6   4  15        5.83        3.60      4.74 o 
  -5   4  15        8.34        5.22      4.85 o 
  -4   4  15       33.68       35.25      6.82 o 
  -3   4  15       92.47       80.82      9.25 o 
  -2   4  15        0.03        2.18      4.71 o 
  -1   4  15        6.24        0.23      6.04 o 
   0   4  15        2.48        1.61      5.72 o 
   1   4  15        4.55        0.47      5.74 o 
   2   4  15       44.10       17.13     16.09 o 
 -17   0  16      323.65      360.44     20.88 o 
 -16   0  16      154.07      191.81     15.44 o 
 -15   0  16      220.63      245.67     16.69 o 
 -14   0  16      351.48      356.77     18.80 o 
 -13   0  16       13.06       21.57      6.94 o 
 -12   0  16       60.89       86.84     10.28 o 
 -11   0  16        7.70        3.06      4.73 o 
 -10   0  16        5.88        1.69      5.48 o 
  -9   0  16      125.21      116.95     10.31 o 
  -8   0  16      689.67      650.18     41.17 o 
  -7   0  16      383.98      409.60     18.03 o 
  -6   0  16      311.77      300.95     15.24 o 
  -5   0  16       64.44       74.06     10.91 o 
  -4   0  16       17.86       21.86      6.37 o 
  -3   0  16       48.72       34.18      6.87 o 
  -2   0  16      889.88      843.07     42.74 o 
  -1   0  16      185.87      184.21     19.92 o 
   0   0  16      712.81      652.42     37.22 o 
   1   0  16      482.17      495.92     32.50 o 
   2   0  16      529.33      540.64     34.39 o 
   3   0  16       20.74       18.26      9.64 o 
   4   0  16       92.00      106.44     17.46 o 
   5   0  16      110.04      109.26     18.51 o 
   6   0  16        0.14       -2.38      8.83 o 
 -17   1  16       81.42       76.85     21.33 o 
 -16   1  16       13.63        5.73      6.65 o 
 -15   1  16       40.39       37.06      8.46 o 
 -14   1  16       28.67       23.58      7.11 o 
 -13   1  16        5.07       -0.13      5.34 o 
 -12   1  16      751.80      807.59     32.28 o 
 -11   1  16      100.88      111.13     11.06 o 
 -10   1  16      624.47      636.47     19.74 o 
  -9   1  16       76.25       78.42      6.45 o 
  -8   1  16      137.93      141.69      7.96 o 
  -7   1  16      471.66      477.41     24.51 o 
  -6   1  16      564.80      595.04     19.19 o 
  -5   1  16      146.33      144.40      9.87 o 
  -4   1  16      157.94      152.97     10.06 o 
  -3   1  16        0.13        5.02      3.86 o 
  -2   1  16      177.21      172.04     10.80 o 
  -1   1  16       15.74       13.90      4.66 o 
   0   1  16       51.21       36.76      6.26 o 
   1   1  16       10.22        5.02      4.14 o 
   2   1  16      197.01      192.14     11.93 o 
   3   1  16      145.02      149.99     10.96 o 
   4   1  16        0.43        0.37      4.17 o 
   5   1  16      154.50      168.71     15.27 o 
   6   1  16       17.39       13.71      5.99 o 
 -16   2  16       20.46       22.62      7.99 o 
 -15   2  16      143.33      157.95     15.01 o 
 -14   2  16      128.04      130.39     15.78 o 
 -13   2  16       19.06       22.08      6.89 o 
 -12   2  16       73.01       84.56     16.05 o 
 -11   2  16       84.60       76.88     12.76 o 
 -10   2  16       22.64       31.85      7.30 o 
  -9   2  16       88.67       72.92     12.56 o 
  -8   2  16        0.18       -4.82      3.21 o 
  -7   2  16        0.29        5.10      3.45 o 
  -6   2  16      517.76      519.56     19.41 o 
  -5   2  16      264.44      250.65     12.76 o 
  -4   2  16        3.87        0.65      4.41 o 
  -3   2  16      315.02      282.76     13.37 o 
  -2   2  16      210.27      200.14     12.90 o 
  -1   2  16       29.39       28.89     10.50 o 
   0   2  16        3.93        6.14      4.85 o 
   1   2  16       49.69       44.35      7.06 o 
   2   2  16       36.51       33.90     10.24 o 
   3   2  16       64.55       50.97     10.28 o 
   4   2  16       15.43       14.03      5.76 o 
   5   2  16       86.62       83.80      9.70 o 
 -14   3  16       67.07       53.64      9.86 o 
 -13   3  16        2.44       -6.89      4.88 o 
 -12   3  16        1.71       -1.42      5.39 o 
 -11   3  16        0.55        1.23      5.53 o 
 -10   3  16       56.72       73.39     10.79 o 
  -9   3  16      368.05      423.19     28.50 o 
  -8   3  16       12.29       11.27      5.81 o 
  -7   3  16      488.12      497.96     22.59 o 
  -6   3  16      128.93      131.26     17.62 o 
  -5   3  16       70.01       72.43      8.09 o 
  -4   3  16       19.21        6.38      5.96 o 
  -3   3  16       44.08       50.51      7.61 o 
  -2   3  16        5.56        5.19      4.55 o 
  -1   3  16        7.54        6.43      4.81 o 
   0   3  16      113.94      110.58     10.55 o 
   1   3  16        0.08        0.47      4.72 o 
   2   3  16      236.75      243.62     13.77 o 
   3   3  16        3.50        9.49      5.28 o 
 -11   4  16      128.42      140.99     19.09 o 
 -10   4  16       58.17       53.19     10.17 o 
  -9   4  16       33.11       27.93      7.81 o 
  -8   4  16       84.44       92.14     12.02 o 
  -7   4  16       20.45       18.73      7.23 o 
  -6   4  16        0.06        0.89      4.53 o 
  -5   4  16      323.83      306.57     16.90 o 
  -4   4  16       80.51       90.76      9.74 o 
  -3   4  16      444.33      449.51     18.65 o 
  -2   4  16       18.17       19.67     12.82 o 
  -1   4  16       81.57       75.84     11.78 o 
   0   4  16        2.18        3.51      6.84 o 
 -16   1  17       27.23       29.78      9.80 o 
 -15   1  17        9.39       13.01     10.06 o 
 -14   1  17        1.27        1.10      6.69 o 
 -13   1  17        0.37       -3.61      6.65 o 
 -12   1  17        0.02        4.92      5.54 o 
 -11   1  17       10.99       18.11      8.02 o 
 -10   1  17      122.21      119.88     13.06 o 
  -9   1  17       32.25       47.71      6.74 o 
  -8   1  17        1.90        8.03      4.40 o 
  -7   1  17       12.60       15.45      4.84 o 
  -6   1  17      149.73      177.65     11.02 o 
  -5   1  17        3.97        5.60      4.25 o 
  -4   1  17       96.76      106.30      9.17 o 
  -3   1  17        0.05        0.91      3.73 o 
  -2   1  17       10.00        9.15      4.41 o 
  -1   1  17        0.97       -0.33      3.74 o 
   0   1  17        5.97        2.48      4.04 o 
   1   1  17       55.88       50.67      7.30 o 
   2   1  17       32.24       20.24      5.35 o 
   3   1  17       63.76       74.10      8.74 o 
   4   1  17       23.54       15.09      5.82 o 
 -15   2  17       96.01      106.54     16.99 o 
 -14   2  17       17.28       14.49      7.03 o 
 -13   2  17      180.91      189.13     15.22 o 
 -12   2  17        8.92       13.66      7.06 o 
 -11   2  17      109.69      101.11     15.12 o 
 -10   2  17       73.75       85.78     10.63 o 
  -9   2  17      203.84      204.56     31.87 o 
  -8   2  17      224.72      232.61     17.37 o 
  -7   2  17       34.19       24.20      5.77 o 
  -6   2  17      359.81      382.50     15.78 o 
  -5   2  17      166.52      161.52     11.16 o 
  -4   2  17      163.22      195.20     12.18 o 
  -3   2  17      275.80      284.13     16.65 o 
  -2   2  17       13.90       14.32      6.61 o 
  -1   2  17       52.46       45.69      7.09 o 
   0   2  17        0.19        0.35      4.05 o 
   1   2  17       61.78       73.53      9.16 o 
   2   2  17       15.86       10.72      4.66 o 
   3   2  17       79.99       87.47     11.26 o 
 -13   3  17       11.47        6.30      6.38 o 
 -12   3  17        0.09        1.29      5.65 o 
 -11   3  17       12.13       12.99     12.01 o 
 -10   3  17        7.66       17.39     12.64 o 
  -9   3  17       80.97       90.53     11.45 o 
  -8   3  17        1.96        1.93      5.49 o 
  -7   3  17        3.23        7.87      4.82 o 
  -6   3  17       17.91       23.11      5.87 o 
  -5   3  17        3.96        8.03     10.46 o 
  -4   3  17      170.80      165.26     15.07 o 
  -3   3  17        0.55        3.72      4.71 o 
  -2   3  17       76.14       84.68      9.67 o 
  -1   3  17        2.98       -1.25      4.53 o 
   0   3  17        5.54        2.09      4.98 o 
   1   3  17        8.70       -0.56      4.82 o 
  -8   4  17       36.28       26.67      8.57 o 
  -7   4  17        7.61        9.39      6.71 o 
  -6   4  17        3.74        8.87      5.83 o 
  -5   4  17        5.53        1.39      4.89 o 
  -4   4  17       11.98       14.30      7.63 o 
 -16   0  18      181.27      176.38     28.08 o 
 -15   0  18       56.46       70.79     25.52 o 
 -14   0  18       44.37       76.29     10.90 o 
 -13   0  18       64.45       64.73      9.86 o 
 -12   0  18      100.63      113.93     16.41 o 
 -11   0  18       46.88       47.82     12.05 o 
 -10   0  18      240.91      263.64     21.89 o 
  -9   0  18      743.26      813.54     41.65 o 
  -8   0  18        9.25       23.18      9.35 o 
  -7   0  18       46.86       67.49     13.71 o 
  -6   0  18      136.96      142.28     18.06 o 
  -5   0  18       40.08       38.54     11.13 o 
  -4   0  18       14.96       14.47      8.35 o 
  -3   0  18        0.28        1.09      6.45 o 
  -2   0  18        6.42       10.24      7.86 o 
  -1   0  18      108.25      137.92     19.23 o 
   0   0  18      335.62      332.74     27.70 o 
   1   0  18      337.95      309.56     28.34 o 
   2   0  18      113.44      145.22     21.61 o 
   3   0  18        3.88       12.66      9.15 o 
 -15   1  18       11.68        8.14      6.85 o 
 -14   1  18      126.33      151.12     14.53 o 
 -13   1  18       68.09       60.43      9.90 o 
 -12   1  18      189.48      217.94     21.67 o 
 -11   1  18       57.16       52.69      7.39 o 
 -10   1  18       18.03       26.94      6.97 o 
  -9   1  18      179.16      186.46     15.57 o 
  -8   1  18       23.60       37.31      6.36 o 
  -7   1  18       75.36       74.43      8.33 o 
  -6   1  18       22.95       22.95      5.62 o 
  -5   1  18      730.52      747.49     23.33 o 
  -4   1  18        2.00       -4.90      3.69 o 
  -3   1  18      296.09      317.29     18.64 o 
  -2   1  18       36.41       31.09      9.13 o 
  -1   1  18       14.24       14.02      5.51 o 
   0   1  18       18.03       21.91      5.89 o 
   1   1  18        4.01        9.81      5.11 o 
   2   1  18       16.46       18.69      7.25 o 
   3   1  18       38.10       32.87      8.68 o 
 -14   2  18       10.70        4.41      6.39 o 
 -13   2  18        1.37       -1.78      6.06 o 
 -12   2  18       26.04       10.58      7.02 o 
 -11   2  18       18.98        9.44      6.22 o 
 -10   2  18      148.88      134.58     13.04 o 
  -9   2  18        0.03        2.50      8.47 o 
  -8   2  18        0.08        2.51      4.39 o 
  -7   2  18      271.38      311.48     17.96 o 
  -6   2  18       14.17       19.52      5.55 o 
  -5   2  18       13.88       10.47      4.70 o 
  -4   2  18       58.10       58.04      8.13 o 
  -3   2  18       50.31       54.12      7.76 o 
  -2   2  18       15.24        8.29      5.17 o 
  -1   2  18       28.61       26.04      7.47 o 
   0   2  18       46.56       65.55      8.69 o 
   1   2  18        0.00       -2.62      4.72 o 
 -11   3  18      180.23      205.51     18.55 o 
 -10   3  18        0.06       -4.16     13.99 o 
  -9   3  18       81.45       83.36     11.20 o 
  -8   3  18       11.92       15.56      7.05 o 
  -7   3  18        2.04        1.68      6.11 o 
  -6   3  18       76.47       80.71     11.60 o 
  -5   3  18        1.51        1.03      5.78 o 
  -4   3  18        9.48        2.35      4.65 o 
  -3   3  18      155.34      161.83     12.59 o 
  -2   3  18       44.48       49.74     10.87 o 
  -1   3  18       22.42       29.59      7.06 o 
 -14   1  19       19.48       19.47      7.83 o 
 -13   1  19        5.00        4.93      6.27 o 
 -12   1  19        0.07       -1.73      8.79 o 
 -11   1  19        2.43        3.33      6.03 o 
 -10   1  19       47.46       49.40      8.82 o 
  -9   1  19       38.76       32.70      7.03 o 
  -8   1  19      319.13      344.15     22.81 o 
  -7   1  19       54.85       58.39     11.82 o 
  -6   1  19       17.52       22.17      5.69 o 
  -5   1  19      133.20      149.72     19.17 o 
  -4   1  19        2.57        3.07      6.38 o 
  -3   1  19       87.53       94.71      9.92 o 
  -2   1  19        7.33       14.27      6.83 o 
  -1   1  19       11.89       16.06      6.54 o 
   0   1  19       31.19       42.97      9.33 o 
   1   1  19       96.92      101.74     13.44 o 
 -12   2  19       71.62       63.27     10.60 o 
 -11   2  19       32.16       44.55     13.34 o 
 -10   2  19       86.60       88.45     17.26 o 
  -9   2  19       33.57       22.29     12.01 o 
  -8   2  19       72.28       79.80     11.82 o 
  -7   2  19      136.29      134.90     11.17 o 
  -6   2  19        1.94        1.29      4.56 o 
  -5   2  19      177.30      189.31     12.76 o 
  -4   2  19       46.84       54.01      8.03 o 
  -3   2  19        3.05       -2.85      3.92 o 
  -2   2  19        7.01       12.47      5.53 o 
  -1   2  19        0.58        0.23      4.69 o 
  -8   3  19       30.89       65.27     16.77 o 
  -7   3  19       84.03       94.84     12.81 o 
  -6   3  19      114.06      111.54     13.51 o 
 -10   0  20        6.71       16.93      9.39 o 
  -9   0  20      124.61      174.21     20.92 o 
  -8   0  20      261.45      316.37     25.76 o 
  -7   0  20      397.49      409.47     30.20 o 
  -6   0  20      219.02      212.31     23.38 o 
  -5   0  20       93.76       93.13     17.17 o 
  -4   0  20      175.26      157.12     20.96 o 
  -3   0  20       49.70       20.28      9.96 o 
  -2   0  20       92.10      100.91     18.38 o 
  -1   0  20       77.77       66.52     15.84 o 
 -12   1  20      143.48      140.63     20.08 o 
 -11   1  20       84.32       73.87     23.89 o 
 -10   1  20       20.87       30.54      8.07 o 
  -9   1  20        5.14       10.35      5.29 o 
  -8   1  20        1.98        1.20      4.47 o 
  -7   1  20        1.13        7.75      5.70 o 
  -6   1  20      340.62      360.45     36.99 o 
  -5   1  20        5.14       10.35      6.32 o 
  -4   1  20      193.07      228.45     25.88 o 
  -3   1  20       37.72       29.23      8.54 o 
  -2   1  20        1.27        5.00      6.13 o 
  -9   2  20       11.79        3.91      9.64 o 
  -8   2  20       49.99       47.56     10.06 o 
  -7   2  20        4.17        3.65      5.11 o 
  -6   2  20        1.14       -5.10      4.73 o 
  -5   2  20        0.93        3.94      5.14 o 
                                                 
